# Supplementary material for: Critical role of water structure around interlayer ions for ion storage in layered double hydroxides
Source: Nat Commun. 2022 Oct 28;13:6448. doi: 10.1038/s41467-022-34124-9 (PMC9616869; doi:10.1038/s41467-022-34124-9)
Supplement: Supplementary file 3 — Source Data [file 41467_2022_34124_MOESM3_ESM.xlsx]

## Sheet: Figure 2a
	X_Weakly charged LDHs	Y_Weakly charged LDHs	X_Highly charged LDHs	Y_Highly charged LDHs
	3	10329.2	3	10150
	3.02	9991.67	3.02	9420.83
	3.04	9945.83	3.04	9233.33
	3.06	9945.83	3.06	8966.67
	3.08	9979.17	3.08	9245.83
	3.1	9629.17	3.1	9379.17
	3.12	9870.83	3.12	9187.5
	3.14	9720.83	3.14	9029.17
	3.16	9329.17	3.16	8737.5
	3.18	9516.67	3.18	8962.5
	3.2	9683.33	3.2	8787.5
	3.22	9733.33	3.22	8816.67
	3.24	9262.5	3.24	8516.67
	3.26	9137.5	3.26	8575
	3.28	9095.83	3.28	8520.83
	3.3	8866.67	3.3	8350
	3.32	8679.17	3.32	8137.5
	3.34	8958.33	3.34	8087.5
	3.36	8487.5	3.36	8258.33
	3.38	8725	3.38	7991.67
	3.4	8591.67	3.4	7900
	3.42	8329.17	3.42	8466.67
	3.44	8704.17	3.44	8129.17
	3.46	8362.5	3.46	7958.33
	3.48	8420.83	3.48	7700
	3.5	8520.83	3.5	7600
	3.52	8483.33	3.52	7512.5
	3.54	8400	3.54	7725
	3.56	8279.17	3.56	7550
	3.58	8437.5	3.58	7562.5
	3.6	8175	3.6	7287.5
	3.62	8283.33	3.62	7566.67
	3.64	8012.5	3.64	7350
	3.66	8050	3.66	7279.17
	3.68	7895.83	3.68	7370.83
	3.7	7729.17	3.7	7370.83
	3.72	7875	3.72	7125
	3.74	7937.5	3.74	7375
	3.76	7854.17	3.76	7333.33
	3.78	7983.33	3.78	7195.83
	3.8	7820.83	3.8	7141.67
	3.82	7412.5	3.82	7312.5
	3.84	7520.83	3.84	6979.17
	3.86	7929.17	3.86	7166.67
	3.88	7520.83	3.88	6962.5
	3.9	7470.83	3.9	6983.33
	3.92	7600	3.92	6800
	3.94	7679.17	3.94	6970.83
	3.96	7595.83	3.96	6895.83
	3.98	7512.5	3.98	6912.5
	4	7504.17	4	6916.67
	4.02	7529.17	4.02	6845.83
	4.04	7541.67	4.04	6729.17
	4.06	7358.33	4.06	6808.33
	4.08	7241.67	4.08	6695.83
	4.1	7287.5	4.1	6608.33
	4.12	7254.17	4.12	6795.83
	4.14	7350	4.14	6612.5
	4.16	7370.83	4.16	6312.5
	4.18	7350	4.18	6158.33
	4.2	7229.17	4.2	6262.5
	4.22	6862.5	4.22	6283.33
	4.24	6970.83	4.24	5920.83
	4.26	6779.17	4.26	5800
	4.28	6758.33	4.28	5675
	4.3	6491.67	4.3	5950
	4.32	6487.5	4.32	5658.33
	4.34	6579.17	4.34	5612.5
	4.36	6279.17	4.36	5704.17
	4.38	6266.67	4.38	5550
	4.4	6254.17	4.4	5579.17
	4.42	6308.33	4.42	5766.67
	4.44	6195.83	4.44	5837.5
	4.46	6154.17	4.46	5533.33
	4.48	6179.17	4.48	5404.17
	4.5	6354.17	4.5	5591.67
	4.52	6216.67	4.52	5383.33
	4.54	6262.5	4.54	5500
	4.56	6004.17	4.56	5683.33
	4.58	6137.5	4.58	5379.17
	4.6	6100	4.6	5354.17
	4.62	6170.83	4.62	5495.83
	4.64	5845.83	4.64	5295.83
	4.66	6187.5	4.66	5508.33
	4.68	6412.5	4.68	5395.83
	4.7	5979.17	4.7	5337.5
	4.72	6100	4.72	5312.5
	4.74	6058.33	4.74	5441.67
	4.76	5929.17	4.76	5637.5
	4.78	5995.83	4.78	5345.83
	4.8	5766.67	4.8	5591.67
	4.82	5879.17	4.82	5220.83
	4.84	5912.5	4.84	5470.83
	4.86	5891.67	4.86	5479.17
	4.88	5950	4.88	5316.67
	4.9	5979.17	4.9	5304.17
	4.92	5562.5	4.92	5470.83
	4.94	5770.83	4.94	5383.33
	4.96	5945.83	4.96	4908.33
	4.98	5808.33	4.98	5075
	5	5620.83	5	5158.33
	5.02	5762.5	5.02	5254.17
	5.04	5595.83	5.04	5037.5
	5.06	6116.67	5.06	4991.67
	5.08	5650	5.08	5012.5
	5.1	5520.83	5.1	5041.67
	5.12	5879.17	5.12	5187.5
	5.14	5629.17	5.14	4933.33
	5.16	5570.83	5.16	5100
	5.18	5804.17	5.18	4987.5
	5.2	5541.67	5.2	4837.5
	5.22	5729.17	5.22	4929.17
	5.24	5620.83	5.24	4908.33
	5.26	5512.5	5.26	4975
	5.28	5758.33	5.28	4745.83
	5.3	5591.67	5.3	4745.83
	5.32	5533.33	5.32	5033.33
	5.34	5362.5	5.34	4883.33
	5.36	5741.67	5.36	4787.5
	5.38	5500	5.38	4570.83
	5.4	5533.33	5.4	4833.33
	5.42	5583.33	5.42	4716.67
	5.44	5466.67	5.44	4787.5
	5.46	5770.83	5.46	4620.83
	5.48	5329.17	5.48	4958.33
	5.5	5625	5.5	4700
	5.52	5354.17	5.52	4820.83
	5.54	5237.5	5.54	4700
	5.56	5387.5	5.56	4679.17
	5.58	5175	5.58	4870.83
	5.6	5383.33	5.6	4591.67
	5.62	5533.33	5.62	4454.17
	5.64	5483.33	5.64	4770.83
	5.66	5387.5	5.66	4854.17
	5.68	5283.33	5.68	4691.67
	5.7	5266.67	5.7	4520.83
	5.72	5195.83	5.72	4720.83
	5.74	5329.17	5.74	4500
	5.76	5191.67	5.76	4587.5
	5.78	5137.5	5.78	4625
	5.8	5120.83	5.8	4770.83
	5.82	5254.17	5.82	4816.67
	5.84	5170.83	5.84	4487.5
	5.86	5295.83	5.86	4670.83
	5.88	5291.67	5.88	4416.67
	5.9	5275	5.9	4691.67
	5.92	5266.67	5.92	4833.33
	5.94	5204.17	5.94	4666.67
	5.96	5233.33	5.96	4554.17
	5.98	5166.67	5.98	4437.5
	6	5254.17	6	4425
	6.02	4887.5	6.02	4800
	6.04	5037.5	6.04	4612.5
	6.06	4883.33	6.06	4587.5
	6.08	5037.5	6.08	4600
	6.1	5008.33	6.1	4433.33
	6.12	5054.17	6.12	4312.5
	6.14	5166.67	6.14	4341.67
	6.16	5187.5	6.16	4329.17
	6.18	5054.17	6.18	4341.67
	6.2	4908.33	6.2	4741.67
	6.22	4862.5	6.22	4316.67
	6.24	5083.33	6.24	4395.83
	6.26	5133.33	6.26	4279.17
	6.28	5012.5	6.28	4420.83
	6.3	5204.17	6.3	4270.83
	6.32	5200	6.32	4608.33
	6.34	4987.5	6.34	4616.67
	6.36	5100	6.36	4470.83
	6.38	4770.83	6.38	4412.5
	6.4	5041.67	6.4	4429.17
	6.42	5037.5	6.42	4458.33
	6.44	4820.83	6.44	4420.83
	6.46	4762.5	6.46	4266.67
	6.48	5154.17	6.48	4254.17
	6.5	4845.83	6.5	4495.83
	6.52	4879.17	6.52	4445.83
	6.54	4841.67	6.54	4220.83
	6.56	4795.83	6.56	4200
	6.58	4858.33	6.58	4312.5
	6.6	4983.33	6.6	4291.67
	6.62	4870.83	6.62	4254.17
	6.64	4895.83	6.64	4308.33
	6.66	5050	6.66	4145.83
	6.68	4637.5	6.68	4225
	6.7	4825	6.7	4087.5
	6.72	4754.17	6.72	4179.17
	6.74	4775	6.74	3991.67
	6.76	4950	6.76	4387.5
	6.78	4895.83	6.78	4104.17
	6.8	4779.17	6.8	4270.83
	6.82	4695.83	6.82	4229.17
	6.84	4708.33	6.84	4091.67
	6.86	4491.67	6.86	4212.5
	6.88	4541.67	6.88	4079.17
	6.9	4745.83	6.9	4175
	6.92	4483.33	6.92	3987.5
	6.94	4737.5	6.94	4137.5
	6.96	4820.83	6.96	4208.33
	6.98	4629.17	6.98	4362.5
	7	4612.5	7	4320.83
	7.02	4850	7.02	4112.5
	7.04	4787.5	7.04	4220.83
	7.06	4662.5	7.06	3995.83
	7.08	4566.67	7.08	3975
	7.1	4987.5	7.1	4050
	7.12	4683.33	7.12	4237.5
	7.14	4637.5	7.14	4204.17
	7.16	4750	7.16	4054.17
	7.18	4704.17	7.18	4037.5
	7.2	4866.67	7.2	3975
	7.22	4416.67	7.22	4108.33
	7.24	4629.17	7.24	4141.67
	7.26	4575	7.26	4129.17
	7.28	4641.67	7.28	4112.5
	7.3	4604.17	7.3	3825
	7.32	4741.67	7.32	3879.17
	7.34	4379.17	7.34	3925
	7.36	4845.83	7.36	4116.67
	7.38	4479.17	7.38	3991.67
	7.4	4779.17	7.4	3945.83
	7.42	4550	7.42	4150
	7.44	4941.67	7.44	4037.5
	7.46	4695.83	7.46	4012.5
	7.48	4641.67	7.48	3950
	7.5	4675	7.5	4025
	7.52	4437.5	7.52	4079.17
	7.54	4608.33	7.54	3958.33
	7.56	4483.33	7.56	3987.5
	7.58	4583.33	7.58	4345.83
	7.6	4487.5	7.6	4179.17
	7.62	4387.5	7.62	3954.17
	7.64	4554.17	7.64	3904.17
	7.66	4325	7.66	3995.83
	7.68	4470.83	7.68	3920.83
	7.7	4629.17	7.7	4100
	7.72	4512.5	7.72	3712.5
	7.74	4495.83	7.74	3779.17
	7.76	4550	7.76	3904.17
	7.78	4479.17	7.78	3983.33
	7.8	4637.5	7.8	4045.83
	7.82	4650	7.82	4187.5
	7.84	4500	7.84	4183.33
	7.86	4708.33	7.86	3916.67
	7.88	4525	7.88	4187.5
	7.9	4562.5	7.9	4245.83
	7.92	4550	7.92	3887.5
	7.94	4670.83	7.94	3920.83
	7.96	4737.5	7.96	4037.5
	7.98	4666.67	7.98	4087.5
	8	4716.67	8	3737.5
	8.02	4400	8.02	3870.83
	8.04	4658.33	8.04	3775
	8.06	4587.5	8.06	3891.67
	8.08	4308.33	8.08	3950
	8.1	4404.17	8.1	3787.5
	8.12	4450	8.12	3870.83
	8.14	4620.83	8.14	4020.83
	8.16	4525	8.16	3912.5
	8.18	4400	8.18	3833.33
	8.2	4704.17	8.2	4037.5
	8.22	4350	8.22	3895.83
	8.24	4833.33	8.24	3854.17
	8.26	4637.5	8.26	4033.33
	8.28	4733.33	8.28	4112.5
	8.3	4525	8.3	3950
	8.32	4516.67	8.32	4025
	8.34	4687.5	8.34	3829.17
	8.36	4725	8.36	3966.67
	8.38	4479.17	8.38	3837.5
	8.4	4400	8.4	3891.67
	8.42	4645.83	8.42	3845.83
	8.44	4845.83	8.44	3883.33
	8.46	4362.5	8.46	3979.17
	8.48	4529.17	8.48	3700
	8.5	4504.17	8.5	3800
	8.52	4645.83	8.52	3720.83
	8.54	4545.83	8.54	3645.83
	8.56	4387.5	8.56	3795.83
	8.58	4487.5	8.58	3791.67
	8.6	4650	8.6	3858.33
	8.62	4354.17	8.62	3745.83
	8.64	4500	8.64	3954.17
	8.66	4650	8.66	3837.5
	8.68	4516.67	8.68	3895.83
	8.7	4429.17	8.7	3583.33
	8.72	4541.67	8.72	3654.17
	8.74	4470.83	8.74	4004.17
	8.76	4379.17	8.76	4045.83
	8.78	4679.17	8.78	3958.33
	8.8	4487.5	8.8	4116.67
	8.82	4754.17	8.82	3979.17
	8.84	4654.17	8.84	3825
	8.86	4712.5	8.86	3845.83
	8.88	4716.67	8.88	3762.5
	8.9	4566.67	8.9	3762.5
	8.92	4491.67	8.92	4029.17
	8.94	4837.5	8.94	3945.83
	8.96	4679.17	8.96	3841.67
	8.98	4495.83	8.98	3770.83
	9	4604.17	9	3937.5
	9.02	4629.17	9.02	4050
	9.04	4566.67	9.04	3804.17
	9.06	4662.5	9.06	3816.67
	9.08	4666.67	9.08	3950
	9.1	4625	9.1	3904.17
	9.12	4662.5	9.12	3950
	9.14	4704.17	9.14	3770.83
	9.16	4658.33	9.16	3712.5
	9.18	4483.33	9.18	3945.83
	9.2	4654.17	9.2	3766.67
	9.22	4900	9.22	3945.83
	9.24	4720.83	9.24	3950
	9.26	4712.5	9.26	3666.67
	9.28	4641.67	9.28	3833.33
	9.3	4741.67	9.3	3950
	9.32	4862.5	9.32	4029.17
	9.34	4954.17	9.34	3820.83
	9.36	5104.17	9.36	4033.33
	9.38	4962.5	9.38	3729.17
	9.4	4829.17	9.4	3891.67
	9.42	4970.83	9.42	4029.17
	9.44	4679.17	9.44	4045.83
	9.46	4887.5	9.46	3908.33
	9.48	4795.83	9.48	4337.5
	9.5	4737.5	9.5	3870.83
	9.52	4941.67	9.52	3912.5
	9.54	5037.5	9.54	3837.5
	9.56	5154.17	9.56	3700
	9.58	5095.83	9.58	4008.33
	9.6	5158.33	9.6	3933.33
	9.62	5112.5	9.62	4091.67
	9.64	5108.33	9.64	4175
	9.66	5116.67	9.66	4337.5
	9.68	4954.17	9.68	4104.17
	9.7	5141.67	9.7	3862.5
	9.72	5279.17	9.72	3904.17
	9.74	5316.67	9.74	4129.17
	9.76	5354.17	9.76	4283.33
	9.78	5570.83	9.78	4229.17
	9.8	5645.83	9.8	4062.5
	9.82	5679.17	9.82	3962.5
	9.84	5525	9.84	4087.5
	9.86	5787.5	9.86	4154.17
	9.88	5812.5	9.88	4295.83
	9.9	5916.67	9.9	4154.17
	9.92	6137.5	9.92	4262.5
	9.94	6225	9.94	4341.67
	9.96	6320.83	9.96	4362.5
	9.98	6558.33	9.98	4241.67
	10	6462.5	10	4287.5
	10.02	6283.33	10.02	4433.33
	10.04	6762.5	10.04	4537.5
	10.06	6804.17	10.06	4533.33
	10.08	7000	10.08	4766.67
	10.1	7191.67	10.1	4504.17
	10.12	7600	10.12	4487.5
	10.14	7425	10.14	4733.33
	10.16	7925	10.16	4879.17
	10.18	8487.5	10.18	4495.83
	10.2	8429.17	10.2	4979.17
	10.22	8679.17	10.22	4966.67
	10.24	8854.17	10.24	5029.17
	10.26	9154.17	10.26	5258.33
	10.28	9629.17	10.28	5087.5
	10.3	9641.67	10.3	5395.83
	10.32	10445.8	10.32	5558.33
	10.34	11141.7	10.34	5433.33
	10.36	11387.5	10.36	5508.33
	10.38	12516.7	10.38	5766.67
	10.4	12508.3	10.4	5820.83
	10.42	13270.8	10.42	6129.17
	10.44	14262.5	10.44	6541.67
	10.46	15716.7	10.46	6750
	10.48	17204.2	10.48	6962.5
	10.5	18712.5	10.5	7337.5
	10.52	19508.3	10.52	7750
	10.54	21858.3	10.54	7995.83
	10.56	23595.8	10.56	8945.83
	10.58	26566.7	10.58	8775
	10.6	28662.5	10.6	9450
	10.62	31762.5	10.62	10145.8
	10.64	34783.3	10.64	10795.8
	10.66	39037.5	10.66	11662.5
	10.68	42791.7	10.68	12716.7
	10.7	47883.3	10.7	13925
	10.72	53745.8	10.72	14758.3
	10.74	59691.7	10.74	15475
	10.76	66170.8	10.76	17208.3
	10.78	74295.8	10.78	18645.8
	10.8	83187.5	10.8	20858.3
	10.82	90475	10.82	22429.2
	10.84	100108	10.84	24858.3
	10.86	110004	10.86	27525
	10.88	119888	10.88	30483.3
	10.9	130525	10.9	34258.3
	10.92	138167	10.92	37816.7
	10.94	146592	10.94	42058.3
	10.96	152492	10.96	47291.7
	10.98	157579	10.98	53354.2
	11	159192	11	59950
	11.02	158829	11.02	68204.2
	11.04	156271	11.04	75854.2
	11.06	149933	11.06	84866.7
	11.08	144008	11.08	95675
	11.1	134917	11.1	105238
	11.12	125617	11.12	115654
	11.14	115625	11.14	124133
	11.16	105008	11.16	131588
	11.18	95362.5	11.18	135958
	11.2	86887.5	11.2	134596
	11.22	77862.5	11.22	129333
	11.24	69445.8	11.24	119062
	11.26	63562.5	11.26	107212
	11.28	56420.8	11.28	93395.8
	11.3	51954.2	11.3	79154.2
	11.32	45733.3	11.32	67383.3
	11.34	41795.8	11.34	56245.8
	11.36	38383.3	11.36	46845.8
	11.38	35404.2	11.38	38887.5
	11.4	31525	11.4	33337.5
	11.42	29295.8	11.42	28166.7
	11.44	26591.7	11.44	23891.7
	11.46	23900	11.46	20295.8
	11.48	22829.2	11.48	17795.8
	11.5	20645.8	11.5	15875
	11.52	19400	11.52	14366.7
	11.54	17925	11.54	13312.5
	11.56	16679.2	11.56	12766.7
	11.58	16137.5	11.58	11375
	11.6	15008.3	11.6	10720.8
	11.62	14112.5	11.62	10183.3
	11.64	13762.5	11.64	9183.33
	11.66	12525	11.66	9041.67
	11.68	12266.7	11.68	8804.17
	11.7	11445.8	11.7	8400
	11.72	10870.8	11.72	8004.17
	11.74	10333.3	11.74	7520.83
	11.76	10233.3	11.76	7433.33
	11.78	10266.7	11.78	7275
	11.8	9770.83	11.8	6650
	11.82	9291.67	11.82	6437.5
	11.84	8725	11.84	6508.33
	11.86	8841.67	11.86	6020.83
	11.88	8629.17	11.88	6233.33
	11.9	7900	11.9	6187.5
	11.92	8083.33	11.92	6079.17
	11.94	7633.33	11.94	5866.67
	11.96	7858.33	11.96	5637.5
	11.98	7870.83	11.98	5662.5
	12	7441.67	12	5487.5
	12.02	7429.17	12.02	5541.67
	12.04	7195.83	12.04	5408.33
	12.06	6604.17	12.06	5225
	12.08	6720.83	12.08	5208.33
	12.1	6633.33	12.1	5033.33
	12.12	6612.5	12.12	4762.5
	12.14	6416.67	12.14	4966.67
	12.16	6191.67	12.16	4820.83
	12.18	6316.67	12.18	5000
	12.2	6087.5	12.2	4912.5
	12.22	6020.83	12.22	4716.67
	12.24	6050	12.24	4670.83
	12.26	6062.5	12.26	4520.83
	12.28	6091.67	12.28	4645.83
	12.3	5691.67	12.3	4379.17
	12.32	5587.5	12.32	4579.17
	12.34	5816.67	12.34	4425
	12.36	5645.83	12.36	4450
	12.38	5591.67	12.38	4329.17
	12.4	5395.83	12.4	4441.67
	12.42	5395.83	12.42	4358.33
	12.44	5212.5	12.44	4291.67
	12.46	5195.83	12.46	4225
	12.48	5337.5	12.48	4091.67
	12.5	5154.17	12.5	4100
	12.52	5154.17	12.52	4183.33
	12.54	5304.17	12.54	4025
	12.56	4995.83	12.56	4041.67
	12.58	4733.33	12.58	4133.33
	12.6	4916.67	12.6	4050
	12.62	4820.83	12.62	4012.5
	12.64	5029.17	12.64	3783.33
	12.66	4966.67	12.66	3883.33
	12.68	4570.83	12.68	3916.67
	12.7	4620.83	12.7	3862.5
	12.72	4541.67	12.72	3716.67
	12.74	4525	12.74	3829.17
	12.76	4616.67	12.76	3808.33
	12.78	4504.17	12.78	3591.67
	12.8	4537.5	12.8	3612.5
	12.82	4604.17	12.82	3991.67
	12.84	4375	12.84	3687.5
	12.86	4420.83	12.86	3658.33
	12.88	4433.33	12.88	3462.5
	12.9	4425	12.9	3629.17
	12.92	4516.67	12.92	3620.83
	12.94	4329.17	12.94	3566.67
	12.96	4404.17	12.96	3587.5
	12.98	4200	12.98	3570.83
	13	4025	13	3566.67
	13.02	4200	13.02	3370.83
	13.04	3950	13.04	3300
	13.06	4058.33	13.06	3433.33
	13.08	4125	13.08	3170.83
	13.1	4187.5	13.1	3212.5
	13.12	3979.17	13.12	3312.5
	13.14	3954.17	13.14	3170.83
	13.16	4000	13.16	3387.5
	13.18	3870.83	13.18	3229.17
	13.2	3845.83	13.2	3233.33
	13.22	3845.83	13.22	3179.17
	13.24	3675	13.24	3250
	13.26	3866.67	13.26	3129.17
	13.28	3537.5	13.28	3175
	13.3	3600	13.3	3025
	13.32	3712.5	13.32	3270.83
	13.34	3470.83	13.34	3191.67
	13.36	3737.5	13.36	3291.67
	13.38	3687.5	13.38	2875
	13.4	3525	13.4	3016.67
	13.42	3616.67	13.42	3100
	13.44	3608.33	13.44	2945.83
	13.46	3625	13.46	2970.83
	13.48	3450	13.48	2858.33
	13.5	3804.17	13.5	3237.5
	13.52	3500	13.52	2991.67
	13.54	3595.83	13.54	2991.67
	13.56	3466.67	13.56	2837.5
	13.58	3404.17	13.58	3037.5
	13.6	3520.83	13.6	2837.5
	13.62	3420.83	13.62	3020.83
	13.64	3179.17	13.64	2900
	13.66	3475	13.66	2929.17
	13.68	3445.83	13.68	2920.83
	13.7	3254.17	13.7	2841.67
	13.72	3345.83	13.72	2741.67
	13.74	3333.33	13.74	2962.5
	13.76	3362.5	13.76	2729.17
	13.78	3258.33	13.78	2750
	13.8	3225	13.8	2737.5
	13.82	3254.17	13.82	2816.67
	13.84	3266.67	13.84	2954.17
	13.86	3062.5	13.86	2700
	13.88	3145.83	13.88	2695.83
	13.9	3375	13.9	2700
	13.92	3275	13.92	2616.67
	13.94	3245.83	13.94	2841.67
	13.96	3350	13.96	2479.17
	13.98	2941.67	13.98	2729.17
	14	2945.83	14	2637.5
	14.02	2829.17	14.02	2725
	14.04	2983.33	14.04	2562.5
	14.06	2791.67	14.06	2466.67
	14.08	2887.5	14.08	2425
	14.1	2958.33	14.1	2550
	14.12	2829.17	14.12	2629.17
	14.14	2779.17	14.14	2641.67
	14.16	2979.17	14.16	2537.5
	14.18	2908.33	14.18	2512.5
	14.2	2970.83	14.2	2591.67
	14.22	2916.67	14.22	2437.5
	14.24	2933.33	14.24	2395.83
	14.26	3008.33	14.26	2533.33
	14.28	2854.17	14.28	2529.17
	14.3	2862.5	14.3	2479.17
	14.32	2912.5	14.32	2512.5
	14.34	2891.67	14.34	2541.67
	14.36	2779.17	14.36	2700
	14.38	2783.33	14.38	2320.83
	14.4	2912.5	14.4	2416.67
	14.42	2741.67	14.42	2525
	14.44	2658.33	14.44	2250
	14.46	2879.17	14.46	2695.83
	14.48	2791.67	14.48	2495.83
	14.5	2750	14.5	2541.67
	14.52	2754.17	14.52	2441.67
	14.54	2870.83	14.54	2475
	14.56	2883.33	14.56	2491.67
	14.58	2725	14.58	2325
	14.6	2841.67	14.6	2345.83
	14.62	2554.17	14.62	2241.67
	14.64	2641.67	14.64	2350
	14.66	2691.67	14.66	2341.67
	14.68	2604.17	14.68	2241.67
	14.7	2587.5	14.7	2179.17
	14.72	2745.83	14.72	2225
	14.74	2941.67	14.74	2333.33
	14.76	2700	14.76	2366.67
	14.78	2604.17	14.78	2370.83
	14.8	2737.5	14.8	2225
	14.82	2458.33	14.82	2291.67
	14.84	2616.67	14.84	2291.67
	14.86	2712.5	14.86	2304.17
	14.88	2687.5	14.88	2391.67
	14.9	2687.5	14.9	2212.5
	14.92	2587.5	14.92	2154.17
	14.94	2687.5	14.94	2291.67
	14.96	2662.5	14.96	2262.5
	14.98	2525	14.98	2120.83
	15	2604.17	15	2283.33
	15.02	2720.83	15.02	2295.83
	15.04	2562.5	15.04	2308.33
	15.06	2537.5	15.06	2312.5
	15.08	2620.83	15.08	2295.83
	15.1	2537.5	15.1	2358.33
	15.12	2504.17	15.12	2183.33
	15.14	2633.33	15.14	2112.5
	15.16	2379.17	15.16	2233.33
	15.18	2512.5	15.18	2183.33
	15.2	2404.17	15.2	2062.5
	15.22	2425	15.22	2270.83
	15.24	2516.67	15.24	2295.83
	15.26	2541.67	15.26	2345.83
	15.28	2520.83	15.28	2216.67
	15.3	2462.5	15.3	2120.83
	15.32	2358.33	15.32	2133.33
	15.34	2479.17	15.34	2204.17
	15.36	2533.33	15.36	2187.5
	15.38	2533.33	15.38	2204.17
	15.4	2366.67	15.4	2133.33
	15.42	2266.67	15.42	2279.17
	15.44	2433.33	15.44	2150
	15.46	2400	15.46	2141.67
	15.48	2416.67	15.48	2204.17
	15.5	2400	15.5	2191.67
	15.52	2429.17	15.52	1887.5
	15.54	2375	15.54	2020.83
	15.56	2420.83	15.56	2229.17
	15.58	2312.5	15.58	2062.5
	15.6	2316.67	15.6	2150
	15.62	2629.17	15.62	2091.67
	15.64	2312.5	15.64	2016.67
	15.66	2466.67	15.66	2104.17
	15.68	2395.83	15.68	1945.83
	15.7	2262.5	15.7	2129.17
	15.72	2245.83	15.72	2070.83
	15.74	2304.17	15.74	1912.5
	15.76	2320.83	15.76	2070.83
	15.78	2383.33	15.78	2025
	15.8	2195.83	15.8	2120.83
	15.82	2312.5	15.82	2179.17
	15.84	2270.83	15.84	2083.33
	15.86	2479.17	15.86	2154.17
	15.88	2354.17	15.88	2075
	15.9	2254.17	15.9	2087.5
	15.92	2366.67	15.92	2129.17
	15.94	2262.5	15.94	2037.5
	15.96	2187.5	15.96	2083.33
	15.98	2208.33	15.98	2045.83
	16	2370.83	16	1987.5
	16.02	2358.33	16.02	2154.17
	16.04	2312.5	16.04	2016.67
	16.06	2370.83	16.06	1975
	16.08	2254.17	16.08	2045.83
	16.1	2329.17	16.1	1929.17
	16.12	2279.17	16.12	2058.33
	16.14	2316.67	16.14	1970.83
	16.16	2329.17	16.16	1941.67
	16.18	2275	16.18	1958.33
	16.2	2287.5	16.2	2037.5
	16.22	2254.17	16.22	1829.17
	16.24	2083.33	16.24	2012.5
	16.26	2237.5	16.26	1945.83
	16.28	2287.5	16.28	1933.33
	16.3	2287.5	16.3	2000
	16.32	2433.33	16.32	2004.17
	16.34	2225	16.34	1995.83
	16.36	2225	16.36	1995.83
	16.38	2320.83	16.38	2000
	16.4	2062.5	16.4	1866.67
	16.42	2308.33	16.42	2004.17
	16.44	2129.17	16.44	2025
	16.46	2187.5	16.46	2004.17
	16.48	2283.33	16.48	1933.33
	16.5	2341.67	16.5	2000
	16.52	2291.67	16.52	1833.33
	16.54	2262.5	16.54	1904.17
	16.56	2300	16.56	2075
	16.58	2358.33	16.58	1879.17
	16.6	2183.33	16.6	1987.5
	16.62	2208.33	16.62	2087.5
	16.64	2270.83	16.64	2041.67
	16.66	2195.83	16.66	1950
	16.68	2200	16.68	1883.33
	16.7	2320.83	16.7	1958.33
	16.72	2245.83	16.72	1775
	16.74	2345.83	16.74	2062.5
	16.76	2325	16.76	1979.17
	16.78	2104.17	16.78	2000
	16.8	2125	16.8	1920.83
	16.82	2216.67	16.82	2004.17
	16.84	2091.67	16.84	1812.5
	16.86	2220.83	16.86	1945.83
	16.88	2162.5	16.88	1854.17
	16.9	2116.67	16.9	1933.33
	16.92	2033.33	16.92	1975
	16.94	2262.5	16.94	1908.33
	16.96	2170.83	16.96	1904.17
	16.98	2345.83	16.98	1954.17
	17	2166.67	17	1987.5
	17.02	2275	17.02	1791.67
	17.04	2254.17	17.04	2133.33
	17.06	2316.67	17.06	2025
	17.08	2166.67	17.08	2037.5
	17.1	2204.17	17.1	1937.5
	17.12	2266.67	17.12	1966.67
	17.14	2300	17.14	1758.33
	17.16	2320.83	17.16	1820.83
	17.18	2170.83	17.18	1820.83
	17.2	2112.5	17.2	1933.33
	17.22	2216.67	17.22	1950
	17.24	2125	17.24	1862.5
	17.26	2070.83	17.26	1850
	17.28	2212.5	17.28	1883.33
	17.3	2170.83	17.3	1912.5
	17.32	2170.83	17.32	1895.83
	17.34	2141.67	17.34	1887.5
	17.36	2075	17.36	1833.33
	17.38	2195.83	17.38	1695.83
	17.4	2116.67	17.4	1979.17
	17.42	2166.67	17.42	1904.17
	17.44	2291.67	17.44	1837.5
	17.46	2100	17.46	1912.5
	17.48	2329.17	17.48	1966.67
	17.5	2058.33	17.5	1820.83
	17.52	2095.83	17.52	1987.5
	17.54	2308.33	17.54	1970.83
	17.56	2191.67	17.56	1954.17
	17.58	2116.67	17.58	1962.5
	17.6	1962.5	17.6	1791.67
	17.62	2254.17	17.62	1866.67
	17.64	2170.83	17.64	1900
	17.66	2150	17.66	1920.83
	17.68	2216.67	17.68	1925
	17.7	2083.33	17.7	1950
	17.72	2125	17.72	1837.5
	17.74	2270.83	17.74	1783.33
	17.76	2187.5	17.76	1841.67
	17.78	2141.67	17.78	1887.5
	17.8	2195.83	17.8	1862.5
	17.82	2125	17.82	1979.17
	17.84	2166.67	17.84	1883.33
	17.86	2295.83	17.86	1858.33
	17.88	2350	17.88	1870.83
	17.9	2141.67	17.9	1825
	17.92	2137.5	17.92	1787.5
	17.94	2283.33	17.94	1787.5
	17.96	2241.67	17.96	1887.5
	17.98	2083.33	17.98	2079.17
	18	2162.5	18	1791.67
	18.02	2220.83	18.02	1795.83
	18.04	2320.83	18.04	1941.67
	18.06	2270.83	18.06	1870.83
	18.08	2225	18.08	1991.67
	18.1	2300	18.1	1883.33
	18.12	2370.83	18.12	1987.5
	18.14	2154.17	18.14	1933.33
	18.16	2216.67	18.16	2000
	18.18	2166.67	18.18	2037.5
	18.2	2216.67	18.2	1979.17
	18.22	2262.5	18.22	1887.5
	18.24	2412.5	18.24	1987.5
	18.26	2383.33	18.26	1812.5
	18.28	2308.33	18.28	2100
	18.3	2445.83	18.3	2008.33
	18.32	2395.83	18.32	2037.5
	18.34	2270.83	18.34	1987.5
	18.36	2458.33	18.36	1787.5
	18.38	2383.33	18.38	1870.83
	18.4	2333.33	18.4	1916.67
	18.42	2325	18.42	1979.17
	18.44	2404.17	18.44	2079.17
	18.46	2404.17	18.46	1970.83
	18.48	2445.83	18.48	2000
	18.5	2425	18.5	1916.67
	18.52	2370.83	18.52	1995.83
	18.54	2404.17	18.54	2087.5
	18.56	2458.33	18.56	2029.17
	18.58	2445.83	18.58	1937.5
	18.6	2325	18.6	2129.17
	18.62	2533.33	18.62	1983.33
	18.64	2387.5	18.64	2104.17
	18.66	2591.67	18.66	1908.33
	18.68	2516.67	18.68	2075
	18.7	2750	18.7	2116.67
	18.72	2695.83	18.72	2016.67
	18.74	2804.17	18.74	2029.17
	18.76	2745.83	18.76	2195.83
	18.78	2625	18.78	2337.5
	18.8	2575	18.8	2245.83
	18.82	2600	18.82	2312.5
	18.84	2733.33	18.84	2233.33
	18.86	2675	18.86	2358.33
	18.88	2812.5	18.88	2295.83
	18.9	2612.5	18.9	2266.67
	18.92	2845.83	18.92	2216.67
	18.94	2758.33	18.94	2170.83
	18.96	2633.33	18.96	1970.83
	18.98	2741.67	18.98	1929.17
	19	2637.5	19	2058.33
	19.02	2658.33	19.02	2000
	19.04	2779.17	19.04	1645.83
	19.06	2850	19.06	1920.83
	19.08	2858.33	19.08	2016.67
	19.1	2720.83	19.1	1833.33
	19.12	2891.67	19.12	1733.33
	19.14	2850	19.14	1779.17
	19.16	2841.67	19.16	1900
	19.18	2741.67	19.18	1808.33
	19.2	2645.83	19.2	1783.33
	19.22	2750	19.22	1854.17
	19.24	2737.5	19.24	2008.33
	19.26	2962.5	19.26	1812.5
	19.28	2691.67	19.28	1845.83
	19.3	2679.17	19.3	1808.33
	19.32	2783.33	19.32	1933.33
	19.34	2666.67	19.34	1837.5
	19.36	2629.17	19.36	1950
	19.38	2758.33	19.38	1887.5
	19.4	2695.83	19.4	1845.83
	19.42	2491.67	19.42	1837.5
	19.44	2637.5	19.44	1770.83
	19.46	2675	19.46	1912.5
	19.48	2541.67	19.48	1833.33
	19.5	2670.83	19.5	1875
	19.52	2641.67	19.52	1850
	19.54	2745.83	19.54	1900
	19.56	2570.83	19.56	1845.83
	19.58	2750	19.58	1933.33
	19.6	2566.67	19.6	1812.5
	19.62	2570.83	19.62	1962.5
	19.64	2587.5	19.64	1812.5
	19.66	2491.67	19.66	1875
	19.68	2558.33	19.68	1841.67
	19.7	2712.5	19.7	1816.67
	19.72	2658.33	19.72	1862.5
	19.74	2545.83	19.74	1991.67
	19.76	2566.67	19.76	1916.67
	19.78	2645.83	19.78	1837.5
	19.8	2579.17	19.8	1845.83
	19.82	2479.17	19.82	1900
	19.84	2454.17	19.84	1937.5
	19.86	2541.67	19.86	1775
	19.88	2450	19.88	1862.5
	19.9	2500	19.9	2012.5
	19.92	2550	19.92	1908.33
	19.94	2620.83	19.94	1887.5
	19.96	2462.5	19.96	1870.83
	19.98	2412.5	19.98	1808.33
	20	2562.5	20	1891.67
	20.02	2566.67	20.02	1854.17
	20.04	2479.17	20.04	1866.67
	20.06	2679.17	20.06	1975
	20.08	2495.83	20.08	2029.17
	20.1	2412.5	20.1	1866.67
	20.12	2387.5	20.12	1879.17
	20.14	2504.17	20.14	1962.5
	20.16	2508.33	20.16	1850
	20.18	2495.83	20.18	1941.67
	20.2	2562.5	20.2	2025
	20.22	2520.83	20.22	2112.5
	20.24	2541.67	20.24	2150
	20.26	2575	20.26	2100
	20.28	2575	20.28	2125
	20.3	2725	20.3	2216.67
	20.32	2525	20.32	2170.83
	20.34	2554.17	20.34	2020.83
	20.36	2504.17	20.36	2100
	20.38	2612.5	20.38	2166.67
	20.4	2654.17	20.4	2020.83
	20.42	2562.5	20.42	2087.5
	20.44	2641.67	20.44	2158.33
	20.46	2575	20.46	2029.17
	20.48	2645.83	20.48	1858.33
	20.5	2662.5	20.5	2166.67
	20.52	2679.17	20.52	2250
	20.54	2591.67	20.54	2137.5
	20.56	2695.83	20.56	1975
	20.58	2687.5	20.58	1970.83
	20.6	2833.33	20.6	2062.5
	20.62	2645.83	20.62	2045.83
	20.64	2837.5	20.64	1970.83
	20.66	2833.33	20.66	2000
	20.68	2904.17	20.68	1995.83
	20.7	2700	20.7	2058.33
	20.72	2862.5	20.72	1987.5
	20.74	2725	20.74	1891.67
	20.76	2887.5	20.76	1929.17
	20.78	3100	20.78	1975
	20.8	2983.33	20.8	1995.83
	20.82	2833.33	20.82	2033.33
	20.84	2937.5	20.84	1854.17
	20.86	3158.33	20.86	2054.17
	20.88	3183.33	20.88	2041.67
	20.9	3187.5	20.9	2162.5
	20.92	3225	20.92	2075
	20.94	3312.5	20.94	2016.67
	20.96	3266.67	20.96	2129.17
	20.98	3400	20.98	2025
	21	3583.33	21	2129.17
	21.02	3512.5	21.02	2237.5
	21.04	3737.5	21.04	2216.67
	21.06	3820.83	21.06	2154.17
	21.08	3954.17	21.08	2212.5
	21.1	4204.17	21.1	2108.33
	21.12	4000	21.12	2120.83
	21.14	4220.83	21.14	1954.17
	21.16	4383.33	21.16	2212.5
	21.18	4416.67	21.18	2262.5
	21.2	4562.5	21.2	2137.5
	21.22	4662.5	21.22	2395.83
	21.24	4854.17	21.24	2345.83
	21.26	5125	21.26	2300
	21.28	5575	21.28	2579.17
	21.3	5737.5	21.3	2491.67
	21.32	5920.83	21.32	2541.67
	21.34	6516.67	21.34	2516.67
	21.36	6629.17	21.36	2425
	21.38	6775	21.38	2545.83
	21.4	7016.67	21.4	2691.67
	21.42	7241.67	21.42	2833.33
	21.44	7758.33	21.44	2695.83
	21.46	8208.33	21.46	2975
	21.48	8558.33	21.48	2862.5
	21.5	9266.67	21.5	2945.83
	21.52	9212.5	21.52	2837.5
	21.54	9941.67	21.54	3079.17
	21.56	10820.8	21.56	3066.67
	21.58	11058.3	21.58	3362.5
	21.6	12170.8	21.6	3675
	21.62	13333.3	21.62	3570.83
	21.64	13754.2	21.64	3650
	21.66	14283.3	21.66	3704.17
	21.68	15345.8	21.68	4175
	21.7	17195.8	21.7	4354.17
	21.72	18487.5	21.72	4383.33
	21.74	20383.3	21.74	4437.5
	21.76	21904.2	21.76	4704.17
	21.78	24129.2	21.78	4958.33
	21.8	25229.2	21.8	5075
	21.82	28795.8	21.82	5191.67
	21.84	31383.3	21.84	5616.67
	21.86	34145.8	21.86	5958.33
	21.88	37754.2	21.88	6316.67
	21.9	40633.3	21.9	6533.33
	21.92	44550	21.92	6704.17
	21.94	48012.5	21.94	6862.5
	21.96	52083.3	21.96	7762.5
	21.98	56016.7	21.98	8175
	22	59433.3	22	8712.5
	22.02	63366.7	22.02	9537.5
	22.04	66358.3	22.04	9841.67
	22.06	69537.5	22.06	10783.3
	22.08	72183.3	22.08	11704.2
	22.1	74762.5	22.1	12766.7
	22.12	75208.3	22.12	13791.7
	22.14	76062.5	22.14	15145.8
	22.16	75891.7	22.16	17104.2
	22.18	74404.2	22.18	18575
	22.2	74391.7	22.2	21504.2
	22.22	71862.5	22.22	23866.7
	22.24	70604.2	22.24	26204.2
	22.26	68529.2	22.26	30795.8
	22.28	65379.2	22.28	35050
	22.3	62400	22.3	40225
	22.32	59766.7	22.32	45729.2
	22.34	55891.7	22.34	50650
	22.36	53700	22.36	56600
	22.38	49908.3	22.38	62350
	22.4	46912.5	22.4	67275
	22.42	43954.2	22.42	71250
	22.44	41775	22.44	73462.5
	22.46	38758.3	22.46	75141.7
	22.48	36620.8	22.48	72941.7
	22.5	34545.8	22.5	69816.7
	22.52	32429.2	22.52	66433.3
	22.54	30512.5	22.54	61250
	22.56	28566.7	22.56	55337.5
	22.58	26962.5	22.58	49758.3
	22.6	25687.5	22.6	43645.8
	22.62	24329.2	22.62	38637.5
	22.64	22695.8	22.64	32808.3
	22.66	22187.5	22.66	28295.8
	22.68	20808.3	22.68	24266.7
	22.7	20475	22.7	20708.3
	22.72	19616.7	22.72	17804.2
	22.74	19066.7	22.74	15829.2
	22.76	18420.8	22.76	13662.5
	22.78	17925	22.78	11491.7
	22.8	18066.7	22.8	10220.8
	22.82	17566.7	22.82	9216.67
	22.84	16695.8	22.84	7970.83
	22.86	15850	22.86	7283.33
	22.88	14875	22.88	6587.5
	22.9	13850	22.9	6025
	22.92	12775	22.92	5608.33
	22.94	11516.7	22.94	5170.83
	22.96	10725	22.96	4820.83
	22.98	10195.8	22.98	4508.33
	23	9341.67	23	4308.33
	23.02	8708.33	23.02	4387.5
	23.04	8608.33	23.04	3970.83
	23.06	8062.5	23.06	3737.5
	23.08	7566.67	23.08	3800
	23.1	7295.83	23.1	3329.17
	23.12	7200	23.12	3550
	23.14	6820.83	23.14	3375
	23.16	6504.17	23.16	3412.5
	23.18	6162.5	23.18	3429.17
	23.2	5650	23.2	3254.17
	23.22	5695.83	23.22	2941.67
	23.24	5316.67	23.24	3041.67
	23.26	5591.67	23.26	3033.33
	23.28	5487.5	23.28	2945.83
	23.3	5075	23.3	2916.67
	23.32	4987.5	23.32	2891.67
	23.34	4766.67	23.34	2937.5
	23.36	4770.83	23.36	2870.83
	23.38	4591.67	23.38	2816.67
	23.4	4437.5	23.4	2829.17
	23.42	4154.17	23.42	2679.17
	23.44	4312.5	23.44	2616.67
	23.46	4225	23.46	2529.17
	23.48	4037.5	23.48	2550
	23.5	4204.17	23.5	2537.5
	23.52	4170.83	23.52	2550
	23.54	3995.83	23.54	2691.67
	23.56	3754.17	23.56	2608.33
	23.58	3658.33	23.58	2679.17
	23.6	3675	23.6	2570.83
	23.62	3483.33	23.62	2516.67
	23.64	3508.33	23.64	2412.5
	23.66	3687.5	23.66	2379.17
	23.68	3283.33	23.68	2516.67
	23.7	3666.67	23.7	2283.33
	23.72	3512.5	23.72	2358.33
	23.74	3345.83	23.74	2166.67
	23.76	3441.67	23.76	2316.67
	23.78	3337.5	23.78	2333.33
	23.8	3275	23.8	2350
	23.82	3420.83	23.82	2345.83
	23.84	3341.67	23.84	2045.83
	23.86	3212.5	23.86	2270.83
	23.88	3150	23.88	2116.67
	23.9	3375	23.9	2254.17
	23.92	2941.67	23.92	2183.33
	23.94	3029.17	23.94	2270.83
	23.96	3087.5	23.96	2270.83
	23.98	3083.33	23.98	2170.83
	24	2920.83	24	2175
	24.02	2754.17	24.02	2125
	24.04	2937.5	24.04	2095.83
	24.06	2891.67	24.06	2341.67
	24.08	2987.5	24.08	1962.5
	24.1	2945.83	24.1	2175
	24.12	2945.83	24.12	2058.33
	24.14	2941.67	24.14	2200
	24.16	2875	24.16	2091.67
	24.18	2704.17	24.18	2166.67
	24.2	2995.83	24.2	2200
	24.22	3100	24.22	2175
	24.24	2887.5	24.24	2079.17
	24.26	2712.5	24.26	2070.83
	24.28	2895.83	24.28	2087.5
	24.3	2808.33	24.3	2191.67
	24.32	2766.67	24.32	2058.33
	24.34	2695.83	24.34	2183.33
	24.36	2683.33	24.36	2216.67
	24.38	2787.5	24.38	2075
	24.4	2720.83	24.4	2112.5
	24.42	2470.83	24.42	2116.67
	24.44	2662.5	24.44	1929.17
	24.46	2533.33	24.46	1979.17
	24.48	2566.67	24.48	1979.17
	24.5	2437.5	24.5	2066.67
	24.52	2600	24.52	1879.17
	24.54	2383.33	24.54	1904.17
	24.56	2558.33	24.56	1995.83
	24.58	2566.67	24.58	1975
	24.6	2500	24.6	2000
	24.62	2391.67	24.62	1895.83
	24.64	2495.83	24.64	1958.33
	24.66	2662.5	24.66	1866.67
	24.68	2425	24.68	1804.17
	24.7	2504.17	24.7	1962.5
	24.72	2412.5	24.72	1979.17
	24.74	2487.5	24.74	1816.67
	24.76	2483.33	24.76	1929.17
	24.78	2216.67	24.78	1975
	24.8	2475	24.8	2004.17
	24.82	2312.5	24.82	1908.33
	24.84	2512.5	24.84	1858.33
	24.86	2345.83	24.86	1783.33
	24.88	2387.5	24.88	1920.83
	24.9	2133.33	24.9	1925
	24.92	2379.17	24.92	1870.83
	24.94	2300	24.94	1979.17
	24.96	2266.67	24.96	1920.83
	24.98	2375	24.98	1675
	25	2200	25	1837.5
	25.02	2316.67	25.02	1829.17
	25.04	2208.33	25.04	1658.33
	25.06	2320.83	25.06	1875
	25.08	2279.17	25.08	1816.67
	25.1	2229.17	25.1	1920.83
	25.12	2254.17	25.12	1766.67
	25.14	2379.17	25.14	1929.17
	25.16	2283.33	25.16	1929.17
	25.18	2087.5	25.18	1895.83
	25.2	2275	25.2	1695.83
	25.22	2133.33	25.22	1825
	25.24	2075	25.24	1816.67
	25.26	2050	25.26	1766.67
	25.28	2162.5	25.28	1825
	25.3	2216.67	25.3	1775
	25.32	2195.83	25.32	1787.5
	25.34	2095.83	25.34	1733.33
	25.36	2091.67	25.36	1791.67
	25.38	2070.83	25.38	1737.5
	25.4	2254.17	25.4	1708.33
	25.42	2216.67	25.42	1837.5
	25.44	2162.5	25.44	1816.67
	25.46	2208.33	25.46	1712.5
	25.48	2070.83	25.48	1720.83
	25.5	1975	25.5	1662.5
	25.52	2066.67	25.52	1658.33
	25.54	2141.67	25.54	1870.83
	25.56	2083.33	25.56	1758.33
	25.58	2166.67	25.58	1704.17
	25.6	2112.5	25.6	1716.67
	25.62	2125	25.62	1841.67
	25.64	2166.67	25.64	1875
	25.66	2070.83	25.66	1658.33
	25.68	2100	25.68	1741.67
	25.7	2166.67	25.7	1770.83
	25.72	2108.33	25.72	1762.5
	25.74	2020.83	25.74	1733.33
	25.76	2050	25.76	1650
	25.78	2041.67	25.78	1645.83
	25.8	1916.67	25.8	1704.17
	25.82	2112.5	25.82	1887.5
	25.84	1954.17	25.84	1662.5
	25.86	1937.5	25.86	1566.67
	25.88	1908.33	25.88	1766.67
	25.9	1983.33	25.9	1666.67
	25.92	1866.67	25.92	1637.5
	25.94	2075	25.94	1641.67
	25.96	2016.67	25.96	1675
	25.98	1954.17	25.98	1616.67
	26	1783.33	26	1687.5
	26.02	1954.17	26.02	1700
	26.04	2104.17	26.04	1650
	26.06	2070.83	26.06	1750
	26.08	1933.33	26.08	1595.83
	26.1	2029.17	26.1	1637.5
	26.12	1904.17	26.12	1666.67
	26.14	1945.83	26.14	1833.33
	26.16	1987.5	26.16	1550
	26.18	2016.67	26.18	1604.17
	26.2	1870.83	26.2	1720.83
	26.22	1870.83	26.22	1654.17
	26.24	1950	26.24	1625
	26.26	1920.83	26.26	1566.67
	26.28	1954.17	26.28	1808.33
	26.3	1791.67	26.3	1537.5
	26.32	1829.17	26.32	1566.67
	26.34	1895.83	26.34	1633.33
	26.36	1766.67	26.36	1845.83
	26.38	1858.33	26.38	1754.17
	26.4	1920.83	26.4	1675
	26.42	1879.17	26.42	1625
	26.44	1883.33	26.44	1600
	26.46	1770.83	26.46	1725
	26.48	1887.5	26.48	1708.33
	26.5	1804.17	26.5	1641.67
	26.52	1875	26.52	1729.17
	26.54	1912.5	26.54	1591.67
	26.56	1766.67	26.56	1620.83
	26.58	1862.5	26.58	1604.17
	26.6	1829.17	26.6	1575
	26.62	1804.17	26.62	1675
	26.64	1875	26.64	1683.33
	26.66	1829.17	26.66	1712.5
	26.68	1854.17	26.68	1641.67
	26.7	1854.17	26.7	1608.33
	26.72	1666.67	26.72	1637.5
	26.74	1708.33	26.74	1725
	26.76	1720.83	26.76	1608.33
	26.78	1712.5	26.78	1512.5
	26.8	1758.33	26.8	1587.5
	26.82	1687.5	26.82	1525
	26.84	1754.17	26.84	1666.67
	26.86	1858.33	26.86	1545.83
	26.88	1825	26.88	1550
	26.9	1837.5	26.9	1770.83
	26.92	1883.33	26.92	1775
	26.94	1712.5	26.94	1583.33
	26.96	1829.17	26.96	1516.67
	26.98	1725	26.98	1566.67
	27	1845.83	27	1641.67
	27.02	1670.83	27.02	1479.17
	27.04	1895.83	27.04	1483.33
	27.06	1808.33	27.06	1662.5
	27.08	1837.5	27.08	1629.17
	27.1	1812.5	27.1	1579.17
	27.12	1750	27.12	1687.5
	27.14	1812.5	27.14	1562.5
	27.16	1641.67	27.16	1708.33
	27.18	1687.5	27.18	1516.67
	27.2	1837.5	27.2	1662.5
	27.22	1845.83	27.22	1541.67
	27.24	1725	27.24	1545.83
	27.26	1916.67	27.26	1666.67
	27.28	1633.33	27.28	1554.17
	27.3	1979.17	27.3	1604.17
	27.32	1850	27.32	1770.83
	27.34	1766.67	27.34	1537.5
	27.36	1691.67	27.36	1608.33
	27.38	1670.83	27.38	1616.67
	27.4	1716.67	27.4	1629.17
	27.42	1608.33	27.42	1670.83
	27.44	1725	27.44	1554.17
	27.46	1829.17	27.46	1575
	27.48	1762.5	27.48	1637.5
	27.5	1816.67	27.5	1625
	27.52	1641.67	27.52	1583.33
	27.54	1620.83	27.54	1450
	27.56	1620.83	27.56	1604.17
	27.58	1625	27.58	1587.5
	27.6	1666.67	27.6	1520.83
	27.62	1770.83	27.62	1704.17
	27.64	1758.33	27.64	1658.33
	27.66	1650	27.66	1520.83
	27.68	1595.83	27.68	1516.67
	27.7	1616.67	27.7	1537.5
	27.72	1770.83	27.72	1512.5
	27.74	1754.17	27.74	1770.83
	27.76	1758.33	27.76	1533.33
	27.78	1745.83	27.78	1562.5
	27.8	1716.67	27.8	1520.83
	27.82	1725	27.82	1662.5
	27.84	1695.83	27.84	1683.33
	27.86	1625	27.86	1691.67
	27.88	1720.83	27.88	1654.17
	27.9	1679.17	27.9	1633.33
	27.92	1625	27.92	1691.67
	27.94	1487.5	27.94	1591.67
	27.96	1625	27.96	1666.67
	27.98	1708.33	27.98	1716.67
	28	1612.5	28	1716.67
	28.02	1591.67	28.02	1645.83
	28.04	1637.5	28.04	1620.83
	28.06	1716.67	28.06	1579.17
	28.08	1633.33	28.08	1575
	28.1	1679.17	28.1	1625
	28.12	1712.5	28.12	1433.33
	28.14	1683.33	28.14	1629.17
	28.16	1800	28.16	1508.33
	28.18	1508.33	28.18	1445.83
	28.2	1550	28.2	1508.33
	28.22	1766.67	28.22	1637.5
	28.24	1629.17	28.24	1579.17
	28.26	1666.67	28.26	1675
	28.28	1725	28.28	1545.83
	28.3	1687.5	28.3	1583.33
	28.32	1666.67	28.32	1558.33
	28.34	1666.67	28.34	1550
	28.36	1587.5	28.36	1675
	28.38	1483.33	28.38	1437.5
	28.4	1654.17	28.4	1604.17
	28.42	1658.33	28.42	1458.33
	28.44	1529.17	28.44	1637.5
	28.46	1616.67	28.46	1533.33
	28.48	1687.5	28.48	1595.83
	28.5	1587.5	28.5	1625
	28.52	1587.5	28.52	1508.33
	28.54	1625	28.54	1458.33
	28.56	1537.5	28.56	1529.17
	28.58	1570.83	28.58	1470.83
	28.6	1633.33	28.6	1558.33
	28.62	1658.33	28.62	1541.67
	28.64	1737.5	28.64	1520.83
	28.66	1537.5	28.66	1625
	28.68	1570.83	28.68	1558.33
	28.7	1658.33	28.7	1420.83
	28.72	1604.17	28.72	1566.67
	28.74	1533.33	28.74	1512.5
	28.76	1566.67	28.76	1504.17
	28.78	1479.17	28.78	1491.67
	28.8	1591.67	28.8	1687.5
	28.82	1591.67	28.82	1508.33
	28.84	1591.67	28.84	1641.67
	28.86	1608.33	28.86	1712.5
	28.88	1537.5	28.88	1433.33
	28.9	1404.17	28.9	1445.83
	28.92	1383.33	28.92	1512.5
	28.94	1545.83	28.94	1450
	28.96	1625	28.96	1491.67
	28.98	1512.5	28.98	1575
	29	1504.17	29	1504.17
	29.02	1525	29.02	1600
	29.04	1395.83	29.04	1575
	29.06	1462.5	29.06	1591.67
	29.08	1516.67	29.08	1550
	29.1	1733.33	29.1	1570.83
	29.12	1637.5	29.12	1683.33
	29.14	1712.5	29.14	1520.83
	29.16	1537.5	29.16	1366.67
	29.18	1466.67	29.18	1483.33
	29.2	1595.83	29.2	1658.33
	29.22	1545.83	29.22	1554.17
	29.24	1625	29.24	1445.83
	29.26	1487.5	29.26	1595.83
	29.28	1454.17	29.28	1595.83
	29.3	1487.5	29.3	1508.33
	29.32	1541.67	29.32	1454.17
	29.34	1566.67	29.34	1425
	29.36	1533.33	29.36	1545.83
	29.38	1470.83	29.38	1454.17
	29.4	1404.17	29.4	1495.83
	29.42	1512.5	29.42	1537.5
	29.44	1675	29.44	1654.17
	29.46	1645.83	29.46	1520.83
	29.48	1595.83	29.48	1487.5
	29.5	1483.33	29.5	1508.33
	29.52	1533.33	29.52	1512.5
	29.54	1387.5	29.54	1566.67
	29.56	1491.67	29.56	1587.5
	29.58	1479.17	29.58	1466.67
	29.6	1437.5	29.6	1520.83
	29.62	1366.67	29.62	1470.83
	29.64	1566.67	29.64	1441.67
	29.66	1616.67	29.66	1512.5
	29.68	1400	29.68	1529.17
	29.7	1541.67	29.7	1479.17
	29.72	1562.5	29.72	1483.33
	29.74	1587.5	29.74	1516.67
	29.76	1520.83	29.76	1466.67
	29.78	1537.5	29.78	1433.33
	29.8	1495.83	29.8	1550
	29.82	1404.17	29.82	1545.83
	29.84	1604.17	29.84	1554.17
	29.86	1483.33	29.86	1420.83
	29.88	1504.17	29.88	1562.5
	29.9	1541.67	29.9	1454.17
	29.92	1500	29.92	1412.5
	29.94	1400	29.94	1504.17
	29.96	1558.33	29.96	1441.67
	29.98	1500	29.98	1437.5
	30	1529.17	30	1454.17
	30.02	1570.83	30.02	1408.33
	30.04	1441.67	30.04	1366.67
	30.06	1650	30.06	1516.67
	30.08	1441.67	30.08	1470.83
	30.1	1408.33	30.1	1695.83
	30.12	1504.17	30.12	1429.17
	30.14	1558.33	30.14	1554.17
	30.16	1554.17	30.16	1412.5
	30.18	1416.67	30.18	1425
	30.2	1487.5	30.2	1475
	30.22	1529.17	30.22	1575
	30.24	1454.17	30.24	1450
	30.26	1516.67	30.26	1420.83
	30.28	1437.5	30.28	1487.5
	30.3	1608.33	30.3	1520.83
	30.32	1704.17	30.32	1483.33
	30.34	1658.33	30.34	1412.5
	30.36	1533.33	30.36	1470.83
	30.38	1504.17	30.38	1545.83
	30.4	1587.5	30.4	1587.5
	30.42	1450	30.42	1525
	30.44	1504.17	30.44	1495.83
	30.46	1395.83	30.46	1433.33
	30.48	1529.17	30.48	1429.17
	30.5	1554.17	30.5	1575
	30.52	1525	30.52	1520.83
	30.54	1533.33	30.54	1675
	30.56	1470.83	30.56	1570.83
	30.58	1558.33	30.58	1437.5
	30.6	1487.5	30.6	1512.5
	30.62	1412.5	30.62	1625
	30.64	1479.17	30.64	1675
	30.66	1387.5	30.66	1504.17
	30.68	1437.5	30.68	1591.67
	30.7	1462.5	30.7	1416.67
	30.72	1579.17	30.72	1495.83
	30.74	1608.33	30.74	1495.83
	30.76	1579.17	30.76	1487.5
	30.78	1445.83	30.78	1604.17
	30.8	1541.67	30.8	1437.5
	30.82	1545.83	30.82	1383.33
	30.84	1579.17	30.84	1466.67
	30.86	1595.83	30.86	1558.33
	30.88	1375	30.88	1466.67
	30.9	1512.5	30.9	1562.5
	30.92	1562.5	30.92	1529.17
	30.94	1591.67	30.94	1525
	30.96	1395.83	30.96	1454.17
	30.98	1516.67	30.98	1495.83
	31	1416.67	31	1650
	31.02	1362.5	31.02	1533.33
	31.04	1458.33	31.04	1600
	31.06	1512.5	31.06	1404.17
	31.08	1475	31.08	1229.17
	31.1	1516.67	31.1	1458.33
	31.12	1583.33	31.12	1512.5
	31.14	1550	31.14	1641.67
	31.16	1495.83	31.16	1416.67
	31.18	1516.67	31.18	1508.33
	31.2	1387.5	31.2	1562.5
	31.22	1379.17	31.22	1520.83
	31.24	1500	31.24	1575
	31.26	1412.5	31.26	1466.67
	31.28	1491.67	31.28	1466.67
	31.3	1454.17	31.3	1575
	31.32	1329.17	31.32	1450
	31.34	1395.83	31.34	1491.67
	31.36	1491.67	31.36	1500
	31.38	1495.83	31.38	1416.67
	31.4	1529.17	31.4	1462.5
	31.42	1562.5	31.42	1420.83
	31.44	1420.83	31.44	1483.33
	31.46	1608.33	31.46	1479.17
	31.48	1491.67	31.48	1654.17
	31.5	1450	31.5	1550
	31.52	1529.17	31.52	1620.83
	31.54	1433.33	31.54	1595.83
	31.56	1445.83	31.56	1441.67
	31.58	1595.83	31.58	1645.83
	31.6	1562.5	31.6	1529.17
	31.62	1537.5	31.62	1445.83
	31.64	1308.33	31.64	1495.83
	31.66	1658.33	31.66	1441.67
	31.68	1529.17	31.68	1512.5
	31.7	1554.17	31.7	1512.5
	31.72	1454.17	31.72	1341.67
	31.74	1537.5	31.74	1404.17
	31.76	1683.33	31.76	1470.83
	31.78	1570.83	31.78	1641.67
	31.8	1604.17	31.8	1516.67
	31.82	1620.83	31.82	1416.67
	31.84	1554.17	31.84	1391.67
	31.86	1625	31.86	1408.33
	31.88	1658.33	31.88	1441.67
	31.9	1775	31.9	1462.5
	31.92	1716.67	31.92	1500
	31.94	1491.67	31.94	1445.83
	31.96	1616.67	31.96	1566.67
	31.98	1916.67	31.98	1512.5
	32	1883.33	32	1445.83
	32.02	1658.33	32.02	1470.83
	32.04	1858.33	32.04	1541.67
	32.06	1845.83	32.06	1537.5
	32.08	1687.5	32.08	1479.17
	32.1	1737.5	32.1	1416.67
	32.12	1962.5	32.12	1437.5
	32.14	1841.67	32.14	1466.67
	32.16	1883.33	32.16	1441.67
	32.18	2125	32.18	1429.17
	32.2	2033.33	32.2	1570.83
	32.22	2095.83	32.22	1533.33
	32.24	2145.83	32.24	1358.33
	32.26	2395.83	32.26	1595.83
	32.28	2425	32.28	1516.67
	32.3	2504.17	32.3	1491.67
	32.32	2662.5	32.32	1570.83
	32.34	2687.5	32.34	1579.17
	32.36	2816.67	32.36	1520.83
	32.38	2895.83	32.38	1516.67
	32.4	3262.5	32.4	1445.83
	32.42	3445.83	32.42	1441.67
	32.44	3262.5	32.44	1445.83
	32.46	3520.83	32.46	1591.67
	32.48	3570.83	32.48	1383.33
	32.5	3608.33	32.5	1441.67
	32.52	3237.5	32.52	1475
	32.54	3383.33	32.54	1379.17
	32.56	3308.33	32.56	1475
	32.58	3316.67	32.58	1504.17
	32.6	3237.5	32.6	1533.33
	32.62	3179.17	32.62	1483.33
	32.64	3095.83	32.64	1529.17
	32.66	3033.33	32.66	1458.33
	32.68	2883.33	32.68	1466.67
	32.7	2745.83	32.7	1533.33
	32.72	2566.67	32.72	1462.5
	32.74	2525	32.74	1554.17
	32.76	2587.5	32.76	1666.67
	32.78	2545.83	32.78	1541.67
	32.8	2400	32.8	1470.83
	32.82	2383.33	32.82	1470.83
	32.84	2404.17	32.84	1716.67
	32.86	2454.17	32.86	1604.17
	32.88	2575	32.88	1570.83
	32.9	2641.67	32.9	1645.83
	32.92	2633.33	32.92	1612.5
	32.94	2604.17	32.94	1529.17
	32.96	2554.17	32.96	1512.5
	32.98	2691.67	32.98	1629.17
	33	2700	33	1612.5
	33.02	2975	33.02	1525
	33.04	2904.17	33.04	1666.67
	33.06	3045.83	33.06	1608.33
	33.08	2995.83	33.08	1604.17
	33.1	3304.17	33.1	1612.5
	33.12	3237.5	33.12	1687.5
	33.14	3275	33.14	1758.33
	33.16	3495.83	33.16	1708.33
	33.18	3500	33.18	1666.67
	33.2	3812.5	33.2	1825
	33.22	3720.83	33.22	1429.17
	33.24	3937.5	33.24	1745.83
	33.26	4166.67	33.26	1625
	33.28	4225	33.28	1650
	33.3	4483.33	33.3	1683.33
	33.32	4758.33	33.32	1691.67
	33.34	4670.83	33.34	1670.83
	33.36	4875	33.36	1691.67
	33.38	4933.33	33.38	1766.67
	33.4	4995.83	33.4	1766.67
	33.42	4754.17	33.42	1904.17
	33.44	5087.5	33.44	1925
	33.46	5291.67	33.46	2020.83
	33.48	5520.83	33.48	2175
	33.5	5095.83	33.5	2145.83
	33.52	5595.83	33.52	2145.83
	33.54	5204.17	33.54	2091.67
	33.56	5250	33.56	2250
	33.58	5183.33	33.58	2316.67
	33.6	5079.17	33.6	2316.67
	33.62	5266.67	33.62	2537.5
	33.64	5337.5	33.64	2687.5
	33.66	5041.67	33.66	2920.83
	33.68	4712.5	33.68	2941.67
	33.7	5183.33	33.7	3175
	33.72	4775	33.72	3162.5
	33.74	4541.67	33.74	3412.5
	33.76	4370.83	33.76	3600
	33.78	4616.67	33.78	3983.33
	33.8	4291.67	33.8	4237.5
	33.82	4233.33	33.82	4312.5
	33.84	4254.17	33.84	4791.67
	33.86	4245.83	33.86	5266.67
	33.88	4170.83	33.88	5437.5
	33.9	3929.17	33.9	5783.33
	33.92	3858.33	33.92	5962.5
	33.94	3612.5	33.94	5841.67
	33.96	3791.67	33.96	6000
	33.98	3612.5	33.98	5687.5
	34	3645.83	34	5929.17
	34.02	3491.67	34.02	5758.33
	34.04	3504.17	34.04	5816.67
	34.06	3350	34.06	5470.83
	34.08	3291.67	34.08	5250
	34.1	3245.83	34.1	5229.17
	34.12	3320.83	34.12	4845.83
	34.14	3229.17	34.14	4883.33
	34.16	3379.17	34.16	4916.67
	34.18	3383.33	34.18	4579.17
	34.2	3091.67	34.2	4341.67
	34.22	3158.33	34.22	4300
	34.24	3229.17	34.24	4175
	34.26	3045.83	34.26	4104.17
	34.28	3154.17	34.28	4087.5
	34.3	2983.33	34.3	4087.5
	34.32	2991.67	34.32	4041.67
	34.34	2608.33	34.34	3787.5
	34.36	2704.17	34.36	3791.67
	34.38	2825	34.38	3875
	34.4	2812.5	34.4	3783.33
	34.42	2625	34.42	3779.17
	34.44	2675	34.44	3704.17
	34.46	2550	34.46	3562.5
	34.48	2641.67	34.48	3620.83
	34.5	2466.67	34.5	3575
	34.52	2416.67	34.52	3475
	34.54	2391.67	34.54	3395.83
	34.56	2408.33	34.56	3366.67
	34.58	2370.83	34.58	3175
	34.6	2383.33	34.6	3183.33
	34.62	2329.17	34.62	3154.17
	34.64	2395.83	34.64	3029.17
	34.66	2141.67	34.66	3095.83
	34.68	2170.83	34.68	2941.67
	34.7	2262.5	34.7	2670.83
	34.72	2150	34.72	2862.5
	34.74	2191.67	34.74	2825
	34.76	2150	34.76	2787.5
	34.78	2279.17	34.78	2762.5
	34.8	2195.83	34.8	2700
	34.82	2012.5	34.82	2641.67
	34.84	1987.5	34.84	2691.67
	34.86	2033.33	34.86	2562.5
	34.88	2050	34.88	2666.67
	34.9	1995.83	34.9	2562.5
	34.92	2025	34.92	2633.33
	34.94	2095.83	34.94	2591.67
	34.96	1870.83	34.96	2541.67
	34.98	2058.33	34.98	2570.83
	35	1966.67	35	2425
	35.02	1925	35.02	2625
	35.04	1970.83	35.04	2479.17
	35.06	2045.83	35.06	2279.17
	35.08	1962.5	35.08	2383.33
	35.1	1795.83	35.1	2329.17
	35.12	1812.5	35.12	2208.33
	35.14	1862.5	35.14	2291.67
	35.16	1804.17	35.16	2158.33
	35.18	1875	35.18	2225
	35.2	1795.83	35.2	2158.33
	35.22	1825	35.22	2179.17
	35.24	1904.17	35.24	2120.83
	35.26	1841.67	35.26	2095.83
	35.28	1837.5	35.28	2208.33
	35.3	1858.33	35.3	2129.17
	35.32	1687.5	35.32	2204.17
	35.34	1687.5	35.34	2133.33
	35.36	1754.17	35.36	2008.33
	35.38	1850	35.38	2029.17
	35.4	1762.5	35.4	1970.83
	35.42	1745.83	35.42	2041.67
	35.44	1783.33	35.44	2000
	35.46	1666.67	35.46	2104.17
	35.48	1708.33	35.48	2104.17
	35.5	1633.33	35.5	2145.83
	35.52	1650	35.52	1920.83
	35.54	1500	35.54	1858.33
	35.56	1608.33	35.56	1883.33
	35.58	1812.5	35.58	1912.5
	35.6	1641.67	35.6	1945.83
	35.62	1741.67	35.62	1991.67
	35.64	1537.5	35.64	1962.5
	35.66	1779.17	35.66	2045.83
	35.68	1683.33	35.68	1941.67
	35.7	1645.83	35.7	1837.5
	35.72	1508.33	35.72	1979.17
	35.74	1608.33	35.74	1879.17
	35.76	1616.67	35.76	2066.67
	35.78	1870.83	35.78	1933.33
	35.8	1533.33	35.8	1825
	35.82	1737.5	35.82	1870.83
	35.84	1554.17	35.84	1737.5
	35.86	1591.67	35.86	1762.5
	35.88	1520.83	35.88	1708.33
	35.9	1570.83	35.9	1775
	35.92	1687.5	35.92	1816.67
	35.94	1458.33	35.94	1787.5
	35.96	1512.5	35.96	1766.67
	35.98	1616.67	35.98	1837.5
	36	1587.5	36	1733.33
	36.02	1662.5	36.02	1675
	36.04	1575	36.04	1683.33
	36.06	1679.17	36.06	1675
	36.08	1562.5	36.08	1854.17
	36.1	1637.5	36.1	1795.83
	36.12	1604.17	36.12	1716.67
	36.14	1504.17	36.14	1641.67
	36.16	1616.67	36.16	1750
	36.18	1354.17	36.18	1679.17
	36.2	1566.67	36.2	1608.33
	36.22	1504.17	36.22	1575
	36.24	1516.67	36.24	1620.83
	36.26	1570.83	36.26	1554.17
	36.28	1470.83	36.28	1654.17
	36.3	1500	36.3	1620.83
	36.32	1666.67	36.32	1666.67
	36.34	1600	36.34	1733.33
	36.36	1441.67	36.36	1558.33
	36.38	1387.5	36.38	1583.33
	36.4	1445.83	36.4	1433.33
	36.42	1487.5	36.42	1583.33
	36.44	1562.5	36.44	1500
	36.46	1520.83	36.46	1683.33
	36.48	1566.67	36.48	1620.83
	36.5	1362.5	36.5	1620.83
	36.52	1512.5	36.52	1733.33
	36.54	1587.5	36.54	1704.17
	36.56	1545.83	36.56	1708.33
	36.58	1625	36.58	1633.33
	36.6	1550	36.6	1520.83
	36.62	1491.67	36.62	1437.5
	36.64	1516.67	36.64	1537.5
	36.66	1545.83	36.66	1512.5
	36.68	1554.17	36.68	1604.17
	36.7	1466.67	36.7	1625
	36.72	1462.5	36.72	1612.5
	36.74	1441.67	36.74	1620.83
	36.76	1512.5	36.76	1416.67
	36.78	1537.5	36.78	1491.67
	36.8	1525	36.8	1579.17
	36.82	1504.17	36.82	1445.83
	36.84	1470.83	36.84	1529.17
	36.86	1491.67	36.86	1629.17
	36.88	1441.67	36.88	1575
	36.9	1554.17	36.9	1470.83
	36.92	1487.5	36.92	1604.17
	36.94	1479.17	36.94	1687.5
	36.96	1629.17	36.96	1725
	36.98	1541.67	36.98	1583.33
	37	1591.67	37	1550
	37.02	1570.83	37.02	1441.67
	37.04	1487.5	37.04	1683.33
	37.06	1725	37.06	1445.83
	37.08	1558.33	37.08	1612.5
	37.1	1475	37.1	1579.17
	37.12	1545.83	37.12	1641.67
	37.14	1570.83	37.14	1654.17
	37.16	1558.33	37.16	1595.83
	37.18	1666.67	37.18	1779.17
	37.2	1662.5	37.2	1783.33
	37.22	1691.67	37.22	1762.5
	37.24	1700	37.24	1695.83
	37.26	1816.67	37.26	1695.83
	37.28	1933.33	37.28	1733.33
	37.3	1870.83	37.3	1775
	37.32	1883.33	37.32	1945.83
	37.34	1729.17	37.34	2000
	37.36	1879.17	37.36	1962.5
	37.38	1866.67	37.38	1891.67
	37.4	1758.33	37.4	1862.5
	37.42	1787.5	37.42	1862.5
	37.44	1945.83	37.44	2008.33
	37.46	1745.83	37.46	2008.33
	37.48	1920.83	37.48	2045.83
	37.5	1929.17	37.5	2033.33
	37.52	1975	37.52	2000
	37.54	2025	37.54	2133.33
	37.56	2070.83	37.56	2237.5
	37.58	2154.17	37.58	2300
	37.6	2116.67	37.6	2483.33
	37.62	2216.67	37.62	2325
	37.64	2108.33	37.64	2308.33
	37.66	2141.67	37.66	2366.67
	37.68	2370.83	37.68	2412.5
	37.7	2183.33	37.7	2583.33
	37.72	2212.5	37.72	2483.33
	37.74	2100	37.74	2616.67
	37.76	2212.5	37.76	2595.83
	37.78	2225	37.78	2720.83
	37.8	2225	37.8	2754.17
	37.82	2316.67	37.82	2900
	37.84	2379.17	37.84	2850
	37.86	2337.5	37.86	3087.5
	37.88	2308.33	37.88	2858.33
	37.9	2216.67	37.9	3066.67
	37.92	2516.67	37.92	2970.83
	37.94	2429.17	37.94	3300
	37.96	2275	37.96	3145.83
	37.98	2483.33	37.98	3454.17
	38	2366.67	38	3458.33
	38.02	2370.83	38.02	3275
	38.04	2541.67	38.04	3358.33
	38.06	2691.67	38.06	3441.67
	38.08	2587.5	38.08	3483.33
	38.1	2645.83	38.1	3308.33
	38.12	2395.83	38.12	3745.83
	38.14	2516.67	38.14	3437.5
	38.16	2545.83	38.16	3550
	38.18	2633.33	38.18	3570.83
	38.2	2641.67	38.2	3658.33
	38.22	2504.17	38.22	3445.83
	38.24	2529.17	38.24	3512.5
	38.26	2508.33	38.26	3600
	38.28	2516.67	38.28	3658.33
	38.3	2600	38.3	3558.33
	38.32	2479.17	38.32	3554.17
	38.34	2516.67	38.34	3616.67
	38.36	2575	38.36	3416.67
	38.38	2370.83	38.38	3512.5
	38.4	2445.83	38.4	3537.5
	38.42	2391.67	38.42	3545.83
	38.44	2325	38.44	3512.5
	38.46	2412.5	38.46	3504.17
	38.48	2345.83	38.48	3366.67
	38.5	2325	38.5	3412.5
	38.52	2345.83	38.52	3325
	38.54	2308.33	38.54	3650
	38.56	2337.5	38.56	3666.67
	38.58	2325	38.58	3587.5
	38.6	2312.5	38.6	3612.5
	38.62	2270.83	38.62	3491.67
	38.64	2225	38.64	3354.17
	38.66	2300	38.66	3325
	38.68	2350	38.68	3225
	38.7	2258.33	38.7	3233.33
	38.72	2170.83	38.72	3429.17
	38.74	2345.83	38.74	3379.17
	38.76	2191.67	38.76	3037.5
	38.78	2154.17	38.78	3191.67
	38.8	2041.67	38.8	3400
	38.82	2129.17	38.82	3366.67
	38.84	2220.83	38.84	3104.17
	38.86	2070.83	38.86	3337.5
	38.88	2112.5	38.88	3370.83
	38.9	2150	38.9	2983.33
	38.92	2100	38.92	3183.33
	38.94	2137.5	38.94	3016.67
	38.96	2120.83	38.96	3033.33
	38.98	2100	38.98	3241.67
	39	2054.17	39	2941.67
	39.02	2062.5	39.02	3012.5
	39.04	2020.83	39.04	3033.33
	39.06	2166.67	39.06	2945.83
	39.08	2125	39.08	2737.5
	39.1	2229.17	39.1	2925
	39.12	2141.67	39.12	2808.33
	39.14	2154.17	39.14	3058.33
	39.16	2183.33	39.16	2741.67
	39.18	2062.5	39.18	2883.33
	39.2	1954.17	39.2	2825
	39.22	2154.17	39.22	2683.33
	39.24	2120.83	39.24	2770.83
	39.26	2145.83	39.26	2650
	39.28	1912.5	39.28	2845.83
	39.3	2008.33	39.3	2833.33
	39.32	2112.5	39.32	2912.5
	39.34	1987.5	39.34	3058.33
	39.36	2112.5	39.36	2733.33
	39.38	1833.33	39.38	2725
	39.4	2175	39.4	2650
	39.42	2175	39.42	2795.83
	39.44	1962.5	39.44	2587.5
	39.46	2054.17	39.46	2633.33
	39.48	2008.33	39.48	2795.83
	39.5	2012.5	39.5	2654.17
	39.52	2083.33	39.52	2675
	39.54	2095.83	39.54	2654.17
	39.56	2058.33	39.56	2600
	39.58	1937.5	39.58	2670.83
	39.6	2200	39.6	2616.67
	39.62	1929.17	39.62	2483.33
	39.64	1983.33	39.64	2525
	39.66	2037.5	39.66	2558.33
	39.68	1933.33	39.68	2604.17
	39.7	1879.17	39.7	2487.5
	39.72	1925	39.72	2325
	39.74	1908.33	39.74	2408.33
	39.76	1941.67	39.76	2558.33
	39.78	1941.67	39.78	2537.5
	39.8	1966.67	39.8	2354.17
	39.82	1875	39.82	2412.5
	39.84	2066.67	39.84	2558.33
	39.86	1950	39.86	2379.17
	39.88	2075	39.88	2429.17
	39.9	1875	39.9	2375
	39.92	1800	39.92	2350
	39.94	2012.5	39.94	2400
	39.96	1854.17	39.96	2350
	39.98	1920.83	39.98	2300
	40	1833.33	40	2379.17
	40.02	1929.17	40.02	2395.83
	40.04	1950	40.04	2395.83
	40.06	2029.17	40.06	2416.67
	40.08	1866.67	40.08	2537.5
	40.1	1850	40.1	2395.83
	40.12	1916.67	40.12	2383.33
	40.14	1758.33	40.14	2270.83
	40.16	1875	40.16	2200
	40.18	1854.17	40.18	2395.83
	40.2	1895.83	40.2	2270.83
	40.22	2037.5	40.22	2241.67
	40.24	1983.33	40.24	2195.83
	40.26	1908.33	40.26	2262.5
	40.28	1829.17	40.28	2441.67
	40.3	1800	40.3	2404.17
	40.32	1962.5	40.32	2320.83
	40.34	1787.5	40.34	2354.17
	40.36	1770.83	40.36	2320.83
	40.38	1783.33	40.38	2383.33
	40.4	1808.33	40.4	2333.33
	40.42	1766.67	40.42	2370.83
	40.44	1975	40.44	2195.83
	40.46	1745.83	40.46	2362.5
	40.48	1825	40.48	2475
	40.5	1762.5	40.5	2308.33
	40.52	1687.5	40.52	2391.67
	40.54	1862.5	40.54	2587.5
	40.56	1745.83	40.56	2462.5
	40.58	1658.33	40.58	2420.83
	40.6	1716.67	40.6	2541.67
	40.62	1679.17	40.62	2429.17
	40.64	1945.83	40.64	2404.17
	40.66	1683.33	40.66	2416.67
	40.68	1729.17	40.68	2291.67
	40.7	1791.67	40.7	2350
	40.72	1729.17	40.72	2333.33
	40.74	1804.17	40.74	2283.33
	40.76	1654.17	40.76	2320.83
	40.78	1720.83	40.78	2150
	40.8	1700	40.8	2087.5
	40.82	1675	40.82	2125
	40.84	1670.83	40.84	2295.83
	40.86	1804.17	40.86	1991.67
	40.88	1687.5	40.88	1970.83
	40.9	1725	40.9	1954.17
	40.92	1679.17	40.92	2116.67
	40.94	1683.33	40.94	2045.83
	40.96	1637.5	40.96	2020.83
	40.98	1720.83	40.98	2104.17
	41	1645.83	41	2058.33
	41.02	1754.17	41.02	1829.17
	41.04	1654.17	41.04	2000
	41.06	1762.5	41.06	1904.17
	41.08	1766.67	41.08	1954.17
	41.1	1712.5	41.1	1958.33
	41.12	1554.17	41.12	1945.83
	41.14	1500	41.14	1837.5
	41.16	1591.67	41.16	2045.83
	41.18	1570.83	41.18	1916.67
	41.2	1595.83	41.2	1925
	41.22	1554.17	41.22	1966.67
	41.24	1720.83	41.24	1875
	41.26	1529.17	41.26	1933.33
	41.28	1520.83	41.28	1783.33
	41.3	1633.33	41.3	1916.67
	41.32	1675	41.32	1879.17
	41.34	1675	41.34	1854.17
	41.36	1591.67	41.36	1866.67
	41.38	1508.33	41.38	1879.17
	41.4	1579.17	41.4	1954.17
	41.42	1470.83	41.42	1933.33
	41.44	1641.67	41.44	1920.83
	41.46	1558.33	41.46	1920.83
	41.48	1625	41.48	1741.67
	41.5	1516.67	41.5	1900
	41.52	1562.5	41.52	1941.67
	41.54	1583.33	41.54	1733.33
	41.56	1375	41.56	1695.83
	41.58	1441.67	41.58	1695.83
	41.6	1616.67	41.6	1775
	41.62	1508.33	41.62	1795.83
	41.64	1587.5	41.64	1858.33
	41.66	1504.17	41.66	1845.83
	41.68	1458.33	41.68	1804.17
	41.7	1583.33	41.7	1800
	41.72	1516.67	41.72	1804.17
	41.74	1583.33	41.74	1975
	41.76	1629.17	41.76	1791.67
	41.78	1529.17	41.78	1916.67
	41.8	1500	41.8	1795.83
	41.82	1441.67	41.82	1787.5
	41.84	1412.5	41.84	1887.5
	41.86	1333.33	41.86	1695.83
	41.88	1437.5	41.88	1604.17
	41.9	1591.67	41.9	1695.83
	41.92	1479.17	41.92	1520.83
	41.94	1516.67	41.94	1741.67
	41.96	1495.83	41.96	1683.33
	41.98	1441.67	41.98	1516.67
	42	1554.17	42	1591.67
	42.02	1520.83	42.02	1679.17
	42.04	1525	42.04	1704.17
	42.06	1520.83	42.06	1695.83
	42.08	1383.33	42.08	1595.83
	42.1	1462.5	42.1	1550
	42.12	1500	42.12	1620.83
	42.14	1383.33	42.14	1687.5
	42.16	1587.5	42.16	1616.67
	42.18	1475	42.18	1600
	42.2	1454.17	42.2	1575
	42.22	1483.33	42.22	1654.17
	42.24	1445.83	42.24	1458.33
	42.26	1362.5	42.26	1562.5
	42.28	1458.33	42.28	1687.5
	42.3	1433.33	42.3	1800
	42.32	1495.83	42.32	1741.67
	42.34	1575	42.34	1612.5
	42.36	1366.67	42.36	1654.17
	42.38	1579.17	42.38	1587.5
	42.4	1495.83	42.4	1662.5
	42.42	1412.5	42.42	1570.83
	42.44	1400	42.44	1620.83
	42.46	1433.33	42.46	1695.83
	42.48	1400	42.48	1633.33
	42.5	1408.33	42.5	1579.17
	42.52	1512.5	42.52	1645.83
	42.54	1437.5	42.54	1487.5
	42.56	1429.17	42.56	1533.33
	42.58	1400	42.58	1475
	42.6	1608.33	42.6	1433.33
	42.62	1466.67	42.62	1587.5
	42.64	1404.17	42.64	1533.33
	42.66	1341.67	42.66	1550
	42.68	1408.33	42.68	1520.83
	42.7	1429.17	42.7	1629.17
	42.72	1512.5	42.72	1466.67
	42.74	1500	42.74	1558.33
	42.76	1387.5	42.76	1620.83
	42.78	1491.67	42.78	1395.83
	42.8	1408.33	42.8	1541.67
	42.82	1483.33	42.82	1583.33
	42.84	1500	42.84	1554.17
	42.86	1454.17	42.86	1483.33
	42.88	1445.83	42.88	1479.17
	42.9	1462.5	42.9	1450
	42.92	1462.5	42.92	1583.33
	42.94	1520.83	42.94	1466.67
	42.96	1425	42.96	1466.67
[truncated: 1,852 more rows]

## Sheet: Figure 2c
	X_Weakly charged LDHs	Y_Weakly charged LDHs	X_Highly charged LDHs	Y_Highly charged LDHs		X_Weakly charged LDHs	Y_Weakly charged LDHs	X_Highly charged LDHs	Y_Highly charged LDHs
	0.0289378	9.83315	0.13261	0.842472		0	0	0	0
	0.0485897	15.2221	0.214097	2.44151		1	26.0287	1	7.30113
	0.0774204	20.5975	0.291396	3.72543		10	97.8323	10	58.7404
	0.118368	25.1637	0.387729	4.02338		20	115.54	20	96.5188
	0.193017	34.1627	0.554583	3.18122		30	122.958	30	122.857
	0.367058	45.6925	0.855693	6.68302		40	127.036	40	142.268
	1.19192	66.8243	1.88285	13.2481		50	129.616	50	157.167
	2.03635	75.2131	2.728	21.0652		60	131.394	60	168.964
	3.75522	86.4201	4.68226	20.5676		70	132.695	70	178.536
						100	135.102	100	198.809
						150	137.035	150	218.068
						200	138.023	200	229.167
						250	138.623	250	236.387

## Sheet: Figure 2d
		Dilute	Concentrated
	Weakly charged LDHs	107.335	141.073
	Highly charged LDHs	27.9771	270.469

## Sheet: Figure 3c
	X_Weakly charged LDHs	f_Weakly charged LDHs	D_Weakly charged LDHs	X_Highly charged LDHs	f_Highly charged LDHs	D_Highly charged LDHs
	1180.37	0.47603	0.448673	1180.24	1.91416	0.255803
	1181.13	0.807816	0.457929	1180.76	2.08778	0.244761
	1181.89	0.758854	0.468892	1181.52	1.91338	0.24457
	1182.4	0.664555	0.483008	1182.04	2.06333	0.254206
	1182.91	0.620534	0.497149	1182.54	2.04006	0.262357
	1183.41	0.542956	0.50349	1183.31	1.73803	0.262877
	1183.92	0.473931	0.49657	1183.81	2.02176	0.257223
	1184.68	0.653202	0.480918	1184.55	1.90213	0.247863
	1185.45	0.698048	0.467598	1185.07	1.98007	0.237827
	1185.96	0.624623	0.463236	1185.58	1.86297	0.232971
	1186.47	0.520286	0.471279	1186.09	2.02658	0.236235
	1186.97	0.65153	0.489621	1186.87	2.01783	0.243391
	1187.74	0.432314	0.499044	1187.62	1.87433	0.248837
	1188.24	0.756471	0.484517	1188.14	2.03508	0.248076
	1188.99	0.717192	0.464253	1188.65	2.04258	0.24012
	1189.5	0.646221	0.464344	1189.15	1.92836	0.233459
	1190.01	0.529975	0.479395	1189.66	1.90476	0.235675
	1190.77	0.604386	0.48421	1190.42	2.00834	0.241063
	1191.3	0.506585	0.472482	1191.18	1.96193	0.243359
	1191.81	0.777254	0.459945	1191.68	2.00508	0.246507
	1192.56	0.743855	0.456764	1192.18	1.96894	0.250643
	1193.09	0.810395	0.464573	1192.67	2.00877	0.247967
	1193.85	0.653566	0.484922	1193.19	1.96971	0.239169
	1194.35	0.660963	0.506796	1194.19	1.84886	0.231218
	1194.86	0.395535	0.508943	1194.7	2.07864	0.224322
	1195.37	0.726334	0.486577	1195.21	1.91749	0.218432
	1196.14	0.721124	0.459163	1195.72	2.13391	0.217031
	1196.91	0.664468	0.449709	1196.23	1.95343	0.218798
	1197.43	0.701979	0.462356	1196.72	2.09283	0.219801
	1197.95	0.60943	0.480851	1197.73	1.89298	0.220315
	1198.47	0.55167	0.488783	1198.23	2.02195	0.222672
	1198.98	0.873116	0.480602	1198.75	1.99363	0.229072
	1200.02	0.897535	0.454309	1199.26	2.01561	0.241807
	1200.52	0.277703	0.417944	1199.78	1.91695	0.259574
	1201.03	0.430851	0.391454	1200.55	1.92983	0.277589
	1201.54	-0.0775502	0.377004	1201.31	1.81728	0.290494
	1202.04	-0.314996	0.356465	1201.82	1.87744	0.288963
	1202.54	0.0953082	0.334458	1202.33	1.99038	0.263537
	1203.3	-0.0272986	0.343518	1202.83	1.89657	0.218934
	1204.07	0.0686566	0.394933	1203.59	1.62144	0.177242
	1204.57	0.351142	0.459051	1204.11	1.57617	0.16112
	1205.07	0.439498	0.503628	1204.61	1.92744	0.174014
	1205.58	0.364898	0.527266	1205.38	1.75504	0.201156
	1206.09	0.77553	0.544059	1205.88	2.01743	0.224672
	1207.11	0.717381	0.557012	1206.64	1.94855	0.232533
	1207.62	0.629611	0.565089	1207.15	2.06319	0.225656
	1208.14	0.611327	0.576521	1207.65	2.05352	0.219855
	1208.65	0.78536	0.593677	1208.41	1.95237	0.22904
	1209.15	0.570848	0.601604	1208.92	2.02487	0.249375
	1209.92	0.834677	0.591943	1209.68	2.00559	0.268612
	1210.7	0.861118	0.582332	1210.19	1.86095	0.281079
	1211.2	0.679308	0.590905	1210.7	2.04534	0.286311
	1211.7	0.494132	0.608608	1211.2	1.9945	0.285115
	1212.21	0.606894	0.616074	1211.96	1.8258	0.281094
	1212.71	0.690634	0.611663	1212.46	1.94336	0.28012
	1213.48	0.954526	0.608598	1213.24	1.88285	0.287135
	1214.24	0.60715	0.61481	1213.74	1.95042	0.298608
	1214.74	0.868869	0.626168	1214.23	1.91761	0.301811
	1215.24	0.752006	0.634962	1214.75	1.93731	0.291186
	1215.76	0.595712	0.637	1215.5	1.85524	0.275286
	1216.26	0.603059	0.632646	1216.01	2.09984	0.264095
	1217.03	0.762149	0.627313	1216.78	2.04393	0.262294
	1217.8	0.781415	0.628828	1217.29	1.91223	0.270587
	1218.32	0.829984	0.640591	1217.79	1.8418	0.286338
	1218.84	0.655278	0.659924	1218.29	2.12164	0.306287
	1219.35	0.722289	0.678184	1219.04	1.95497	0.325017
	1219.85	0.705683	0.681094	1219.54	2.04727	0.330567
	1220.6	1.0592	0.66351	1220.29	1.98275	0.313388
	1221.35	0.780423	0.642806	1220.79	2.01674	0.282425
	1221.86	0.740721	0.641853	1221.29	1.98295	0.258472
	1222.38	0.832706	0.660088	1221.8	1.87243	0.250754
	1222.89	0.69902	0.674107	1222.56	1.97553	0.253851
	1223.4	0.753714	0.667307	1223.07	2.16671	0.258393
	1224.17	0.884354	0.646835	1223.82	2.09056	0.257913
	1224.94	0.92619	0.628943	1224.33	1.76257	0.258857
	1225.45	0.833195	0.621399	1224.83	2.0929	0.274469
	1225.96	0.860824	0.624793	1225.34	1.91208	0.301785
	1226.47	0.765036	0.637545	1226.12	1.75748	0.324888
	1226.97	1.09883	0.653636	1226.62	1.92409	0.335693
	1227.99	0.836297	0.663671	1227.38	1.93399	0.332618
	1228.5	0.720309	0.664637	1227.88	2.00932	0.314839
	1229.01	0.600868	0.664922	1228.4	1.95337	0.291934
	1229.51	0.734631	0.671569	1228.9	1.95656	0.279327
	1230.02	0.994891	0.679065	1229.67	2.24523	0.277802
	1230.79	0.885089	0.680674	1230.42	2.00892	0.275716
	1231.57	0.911627	0.679465	1230.93	2.0549	0.269209
	1232.07	0.636171	0.677023	1231.44	2.06333	0.266534
	1232.59	0.640636	0.667395	1231.95	1.82403	0.275503
	1233.09	1.01914	0.655068	1232.45	1.91613	0.29252
	1233.84	0.954098	0.654832	1233.21	1.93034	0.305473
	1234.35	0.958928	0.66586	1233.97	1.97612	0.306943
	1235.1	0.711919	0.672754	1234.47	1.96541	0.299014
	1235.62	0.618801	0.667818	1234.97	1.93064	0.287684
	1236.13	0.651922	0.656852	1235.48	2.0299	0.281487
	1236.64	1.04746	0.652176	1235.99	1.86607	0.28893
	1237.4	0.892466	0.659912	1236.73	2.10979	0.307328
	1237.91	0.836616	0.674118	1237.48	2.25871	0.32038
	1238.68	0.718721	0.685797	1237.99	2.06842	0.314427
	1239.2	0.859091	0.687332	1238.49	1.95453	0.293967
	1239.71	0.699286	0.677228	1239	2.01681	0.274724
	1240.24	0.885046	0.668406	1239.5	1.9578	0.266
	1241	0.875975	0.672562	1240.25	2.00714	0.270609
	1241.5	0.943339	0.683086	1241.02	1.92423	0.291277
	1242.27	0.621106	0.691272	1241.53	1.9283	0.317381
	1242.79	0.708242	0.698167	1242.05	2.05012	0.322139
	1243.31	0.755873	0.700698	1242.54	1.98744	0.296136
	1244.07	0.66012	0.691505	1243.05	1.90146	0.262721
	1244.58	0.446085	0.673993	1243.81	2.08031	0.246416
	1245.09	0.464462	0.655731	1244.58	2.03135	0.247379
	1245.86	0.243008	0.632765	1245.09	2.20219	0.250933
	1246.37	0.148194	0.599849	1245.61	1.89805	0.246392
	1247.14	0.0971678	0.566861	1246.11	2.06392	0.231609
	1247.65	-0.276135	0.548251	1246.62	2.03837	0.210844
	1248.16	-0.391609	0.544898	1247.4	2.13618	0.19291
	1248.66	-0.57514	0.543565	1248.16	2.01016	0.180661
	1249.44	-0.775296	0.528892	1248.68	2.06804	0.168149
	1249.96	-0.664451	0.501552	1249.19	2.05191	0.152783
	1250.72	-1.03726	0.480611	1249.7	2.0039	0.13778
	1251.23	-1.29987	0.475038	1250.22	1.95419	0.125572
	1251.73	-1.54005	0.468163	1251.24	1.88967	0.114587
	1252.24	-1.72929	0.444967	1251.75	1.89189	0.101839
	1253	-1.76988	0.414045	1252.25	1.85266	0.0900269
	1253.75	-1.99512	0.389163	1252.75	1.86909	0.0824235
	1254.26	-2.52331	0.373747	1253.26	1.73657	0.0711522
	1254.77	-2.56789	0.37045	1253.76	1.95277	0.0459018
	1255.28	-2.78424	0.376493	1254.77	1.98217	0.0109949
	1255.78	-3.08784	0.374198	1255.28	1.95358	-0.0184927
	1256.54	-3.07124	0.35476	1255.78	1.77359	-0.0365346
	1257.3	-3.29528	0.33631	1256.28	1.86091	-0.0531478
	1257.81	-3.56671	0.338977	1256.79	1.79491	-0.0780846
	1258.32	-3.89085	0.359954	1257.29	1.98993	-0.105853
	1258.83	-4.12114	0.379984	1258.04	1.77317	-0.124693
	1259.33	-4.28064	0.382593	1258.81	1.71103	-0.134592
	1260.12	-4.28853	0.367852	1259.32	1.82814	-0.145692
	1260.88	-4.53799	0.349019	1259.82	1.60515	-0.164553
	1261.39	-4.82066	0.33551	1260.32	1.80979	-0.193536
	1261.91	-4.9497	0.32656	1260.84	1.82791	-0.232442
	1262.4	-5.05426	0.319928	1261.58	1.88686	-0.272052
	1262.91	-5.50598	0.316158	1262.34	1.69204	-0.298744
	1263.67	-5.5373	0.316734	1262.84	1.39161	-0.310374
	1264.43	-5.64667	0.3234	1263.37	1.61507	-0.321372
	1264.94	-5.9177	0.336203	1263.88	1.45081	-0.346823
	1265.46	-6.22462	0.353444	1264.39	1.70043	-0.385465
	1265.97	-6.48824	0.370915	1265.15	1.81568	-0.426503
	1266.48	-6.69491	0.379371	1265.92	1.63281	-0.46337
	1267.25	-6.62794	0.373677	1266.41	1.43585	-0.493347
	1268.01	-6.68305	0.364978	1266.91	1.50322	-0.515899
	1268.51	-6.89265	0.371191	1267.42	1.42805	-0.533578
	1269.03	-7.03537	0.39296	1267.92	1.57458	-0.549386
	1269.54	-7.4137	0.409453	1268.69	1.40733	-0.566587
	1270.04	-7.50656	0.404054	1269.2	1.41889	-0.587106
	1270.79	-7.40316	0.385668	1269.97	1.53826	-0.607197
	1271.55	-7.48708	0.374124	1270.47	1.30591	-0.62518
	1272.06	-7.80149	0.372547	1270.97	1.60689	-0.64947
	1272.57	-7.82234	0.370888	1271.48	1.37618	-0.683374
	1273.08	-8.09816	0.364991	1272.24	1.2986	-0.715509
	1273.58	-8.10186	0.354877	1272.73	1.35873	-0.740267
	1274.33	-8.10847	0.342744	1273.49	1.35597	-0.766088
	1275.1	-8.23302	0.339056	1274	1.11166	-0.797212
	1275.62	-8.35403	0.350382	1274.52	1.05058	-0.82673
	1276.12	-8.51418	0.364453	1275.03	1.06122	-0.84671
	1276.62	-8.54965	0.361444	1275.8	1.303	-0.859421
	1277.12	-8.93949	0.338623	1276.31	1.08529	-0.876298
	1277.89	-8.51252	0.314415	1277.06	0.923421	-0.900763
	1278.65	-8.82028	0.305499	1277.57	0.934275	-0.923645
	1279.17	-8.80199	0.311938	1278.09	0.971568	-0.93888
	1279.68	-9.21551	0.325707	1278.59	0.80876	-0.948894
	1280.19	-9.04052	0.33625	1279.34	0.759973	-0.961043
	1280.69	-9.19526	0.331355	1279.85	0.900448	-0.984251
	1281.45	-9.06172	0.312077	1280.6	0.734764	-1.01583
	1282.2	-8.95412	0.298503	1281.1	0.701933	-1.04253
	1282.7	-9.13754	0.305074	1281.61	0.356337	-1.06147
	1283.2	-9.29237	0.320937	1282.11	0.707721	-1.07695
	1283.7	-9.32005	0.326246	1282.88	0.697572	-1.08463
	1284.2	-9.27204	0.319074	1283.39	0.423411	-1.08379
	1284.97	-8.98051	0.314193	1283.89	0.316378	-1.08628
	1285.74	-9.17756	0.318937	1284.66	0.315697	-1.09788
	1286.25	-9.09579	0.325218	1285.16	0.251504	-1.11044
	1286.76	-9.15525	0.328886	1285.68	0.405991	-1.11689
	1287.29	-9.3146	0.336105	1286.44	0.165939	-1.11983
	1287.78	-9.27077	0.343002	1286.95	0.207905	-1.12179
	1288.54	-8.69792	0.339901	1287.45	-0.032021	-1.11513
	1289.29	-8.94034	0.335083	1288.23	-0.220065	-1.09085
	1289.8	-9.09647	0.34182	1288.73	-0.359314	-1.05012
	1290.31	-8.97701	0.357143	1289.25	-0.70054	-0.999448
	1290.81	-8.9393	0.36909	1290.01	-0.966964	-0.940298
	1291.31	-9.00339	0.37039	1290.51	-1.12864	-0.866108
	1292.08	-8.36889	0.368629	1291.03	-1.59228	-0.773141
	1292.86	-8.38905	0.37829	1291.78	-2.32387	-0.669616
	1293.36	-8.16477	0.397845	1292.28	-2.88735	-0.561829
	1293.86	-8.38618	0.413333	1293.04	-3.35411	-0.444219
	1294.36	-8.34446	0.420202	1293.55	-4.15412	-0.3122
	1294.88	-8.32542	0.426796	1294.05	-4.79339	-0.168809
	1295.66	-7.78481	0.442197	1294.82	-5.80285	-0.015763
	1296.44	-7.84531	0.467202	1295.32	-6.42158	0.149942
	1296.96	-7.74955	0.496999	1295.83	-7.42497	0.328249
	1297.47	-7.81979	0.525144	1296.58	-8.22252	0.515533
	1297.98	-7.64013	0.541825	1297.08	-8.98954	0.71539
	1298.48	-7.61307	0.541421	1297.84	-10.2768	0.937045
	1299.26	-6.92714	0.532493	1298.35	-11.3293	1.17818
	1300.03	-7.18368	0.528634	1298.84	-12.6537	1.42095
	1300.54	-6.86864	0.53748	1299.61	-14.0153	1.65386
	1301.06	-6.98576	0.560578	1300.11	-15.0266	1.89306
	1301.56	-6.79323	0.587866	1300.61	-16.387	2.16175
	1302.08	-6.84999	0.60382	1301.38	-18.6983	2.44408
	1302.86	-5.99854	0.613461	1302.14	-19.7888	2.69454
	1303.63	-6.11425	0.636114	1302.64	-20.6651	2.89675
	1304.13	-6.02353	0.670844	1303.15	-21.6699	3.07492
	1304.64	-6.01279	0.70281	1303.65	-22.4451	3.25295
	1305.14	-5.72273	0.730076	1304.42	-23.8598	3.4275
	1305.9	-5.89483	0.756312	1305.2	-24.4833	3.5773
	1306.4	-5.19178	0.782916	1305.7	-25.2624	3.69138
	1307.16	-5.05092	0.818381	1306.22	-25.8503	3.78102
	1307.67	-4.99648	0.870347	1306.73	-26.1834	3.868
	1308.18	-4.9085	0.930138	1307.23	-26.6931	3.96654
	1308.94	-5.12073	0.979491	1307.99	-27.6139	4.0693
	1309.44	-4.34161	1.01124	1308.75	-27.9088	4.15927
	1310.19	-4.27406	1.03813	1309.26	-28.4067	4.2362
	1310.7	-4.41065	1.07825	1309.76	-28.7445	4.31075
	1311.2	-4.34164	1.13248	1310.26	-29.2008	4.38376
	1311.69	-4.11338	1.18284	1310.77	-29.4062	4.45097
	1312.46	-3.5378	1.22014	1311.78	-29.9214	4.51407
	1313.22	-3.72086	1.25888	1312.29	-30.1882	4.57469
	1313.73	-3.62357	1.30935	1312.8	-30.5325	4.62869
	1314.24	-3.34517	1.36067	1313.3	-30.7578	4.67392
	1314.75	-3.59264	1.40518	1313.81	-31.2527	4.71415
	1315.26	-3.3211	1.44777	1314.34	-31.5189	4.75063
	1316.02	-2.80951	1.48983	1315.34	-31.584	4.78063
	1316.8	-2.96325	1.52842	1315.83	-31.8027	4.80499
	1317.31	-3.04251	1.56556	1316.34	-32.3493	4.82961
	1317.82	-3.07415	1.60575	1316.85	-32.4187	4.86271
	1318.32	-2.81182	1.64632	1317.36	-32.4731	4.90287
	1318.82	-2.98434	1.67889	1318.14	-32.6669	4.92909
	1319.58	-2.28372	1.7034	1318.9	-32.8014	4.92916
	1320.34	-2.42857	1.73093	1319.42	-33.0882	4.92657
	1320.84	-2.23884	1.77091	1319.93	-33.0288	4.9473
	1321.36	-2.31236	1.82433	1320.43	-33.3501	4.98265
	1321.88	-2.02951	1.8821	1321.2	-33.6383	5.00964
	1322.65	-2.33774	1.92768	1321.71	-33.4983	5.02419
	1323.15	-1.61572	1.95841	1322.47	-33.5667	5.03633
	1323.9	-1.59722	1.99476	1322.98	-33.658	5.05083
	1324.41	-1.70748	2.04844	1323.49	-34.0039	5.06754
	1324.93	-1.75653	2.1033	1324.25	-34.0066	5.08589
	1325.68	-1.72552	2.1392	1324.76	-34.0044	5.10037
	1326.19	-1.61602	2.15288	1325.27	-34.1207	5.10466
	1326.7	-1.23825	2.15884	1326.04	-34.092	5.10131
	1327.47	-1.24655	2.17663	1326.55	-34.2141	5.0998
	1327.97	-1.43458	2.21109	1327.31	-34.1976	5.10425
	1328.47	-1.31884	2.25065	1327.82	-34.4445	5.1053
	1329.24	-1.47311	2.28082	1328.33	-34.4633	5.09497
	1329.75	-0.931955	2.29552	1328.85	-34.3669	5.08395
	1330.51	-0.913513	2.30305	1329.62	-34.4305	5.08402
	1331.03	-1.21242	2.31788	1330.39	-34.5441	5.09025
	1331.54	-1.22412	2.34751	1330.91	-34.7648	5.09713
	1332.06	-1.19369	2.38694	1331.41	-34.7618	5.10537
	1332.83	-1.24294	2.41851	1331.92	-34.7302	5.10891
	1333.34	-0.721008	2.42937	1332.41	-34.7199	5.10072
	1334.11	-0.958523	2.42971	1333.16	-34.7067	5.08857
	1334.61	-1.0209	2.43831	1333.93	-34.666	5.08682
	1335.12	-0.96732	2.4627	1334.44	-34.7585	5.09738
	1335.63	-1.19222	2.49882	1334.94	-34.7878	5.1079
	1336.41	-1.21351	2.53121	1335.45	-34.8245	5.10781
	1336.93	-0.599464	2.54417	1335.95	-34.7709	5.10196
	1337.68	-1.00869	2.54377	1336.73	-35.0157	5.10033
	1338.19	-0.812053	2.55056	1337.48	-34.9139	5.10075
	1338.7	-1.2153	2.57228	1337.99	-34.9498	5.09743
	1339.21	-1.145	2.59728	1338.5	-34.7995	5.09279
	1339.97	-1.28036	2.61029	1339	-34.9099	5.08929
	1340.48	-0.797887	2.61043	1339.76	-34.9929	5.0842
	1341.23	-1.01394	2.61323	1340.26	-34.9369	5.07799
	1341.73	-0.836413	2.6349	1341.04	-35.2425	5.07782
	1342.25	-1.12288	2.67301	1341.55	-35.0668	5.08644
	1343.01	-1.35324	2.70167	1342.07	-35.2368	5.09386
	1343.51	-1.30394	2.69831	1342.58	-35.1208	5.09076
	1344.03	-0.945825	2.67399	1343.33	-35.0534	5.08409
	1344.8	-0.99377	2.65904	1343.83	-35.1311	5.08462
	1345.31	-1.17072	2.66911	1344.58	-35.0405	5.08766
	1346.08	-1.33155	2.69881	1345.09	-35.1993	5.08168
	1346.59	-1.24828	2.73165	1345.59	-35.3495	5.0666
	1347.09	-1.5151	2.74822	1346.1	-35.2787	5.05119
	1347.61	-1.15222	2.74207	1346.87	-35.1171	5.04325
	1348.35	-1.31332	2.73399	1347.64	-35.334	5.04718
	1349.1	-1.41236	2.74963	1348.13	-35.2559	5.05966
	1349.6	-1.62877	2.77946	1348.64	-35.297	5.07141
	1350.12	-1.66517	2.79197	1349.15	-35.2668	5.07593
	1350.64	-1.74034	2.78249	1349.67	-35.2428	5.06822
	1351.14	-1.24171	2.77427	1350.68	-35.3893	5.0485
	1352.16	-1.56776	2.7803	1351.19	-35.3084	5.03098
	1352.66	-1.64874	2.79607	1351.71	-35.2149	5.0291
	1353.16	-1.51893	2.8197	1352.21	-35.2076	5.03855
	1353.68	-1.92714	2.84679	1352.72	-35.3366	5.04979
	1354.19	-1.69284	2.85585	1353.48	-35.3504	5.06035
	1354.95	-1.65886	2.83384	1354.23	-35.2487	5.06627
	1355.72	-1.56657	2.80574	1354.74	-35.3208	5.06023
	1356.24	-1.62926	2.80512	1355.25	-35.3828	5.0432
	1356.75	-1.79148	2.82423	1355.75	-35.4733	5.02863
	1357.25	-1.92629	2.82768	1356.51	-35.4796	5.02839
	1358.03	-2.13086	2.80729	1357.02	-35.2035	5.03645
	1358.53	-1.62531	2.79044	1357.79	-35.3188	5.03968
	1359.29	-1.84295	2.79877	1358.3	-35.3866	5.03817
	1359.8	-1.95108	2.8237	1358.82	-35.4659	5.03615
	1360.31	-2.10207	2.84704	1359.57	-35.4489	5.0279
	1361.08	-2.14093	2.86372	1360.07	-35.4243	5.01169
	1361.6	-2.22275	2.87144	1360.57	-35.3647	4.99894
	1362.11	-1.7581	2.86574	1361.33	-35.5485	4.99737
	1362.87	-1.97032	2.8576	1361.84	-35.4338	5.00424
	1363.38	-1.99169	2.86392	1362.61	-35.5255	5.01607
	1364.14	-2.25101	2.87742	1363.13	-35.6142	5.02601
	1364.64	-2.30061	2.87464	1363.64	-35.4375	5.0227
	1365.14	-2.2634	2.85059	1364.14	-35.4355	5.00881
	1365.65	-2.0219	2.82562	1364.9	-35.2363	4.99921
	1366.4	-2.19255	2.82122	1365.66	-35.4493	4.99412
	1367.16	-2.44949	2.83945	1366.17	-35.5198	4.9886
	1367.67	-2.356	2.8639	1366.69	-35.4617	4.99255
	1368.19	-2.14673	2.87486	1367.2	-35.4791	5.00638
	1368.69	-2.43578	2.86266	1367.71	-35.4065	5.01324
	1369.2	-1.98097	2.8373	1368.73	-35.3954	5.00599
	1370.23	-2.50205	2.82456	1369.23	-35.6284	4.9894
	1370.74	-2.59622	2.83722	1369.73	-35.4188	4.97154
	1371.26	-2.51009	2.86086	1370.23	-35.6926	4.96034
	1371.75	-2.49475	2.87225	1370.72	-35.7158	4.95489
	1372.27	-2.55125	2.85655	1371.48	-35.5058	4.95448
	1373.05	-2.49719	2.82174	1372.24	-35.5581	4.96427
	1373.82	-2.53071	2.80118	1372.76	-35.5523	4.97654
	1374.33	-2.40828	2.81845	1373.26	-35.562	4.9775
	1374.84	-2.50157	2.85644	1373.77	-35.5736	4.97049
	1375.35	-2.59761	2.87487	1374.52	-35.4952	4.96309
	1376.13	-2.82234	2.8535	1375.02	-35.5811	4.95291
	1376.63	-2.24857	2.81627	1375.79	-35.4484	4.94426
	1377.39	-2.5632	2.80308	1376.29	-35.5568	4.94986
	1377.9	-2.54857	2.81851	1376.8	-35.6159	4.96707
	1378.41	-2.56312	2.83464	1377.56	-35.5861	4.97709
	1378.91	-2.72363	2.83789	1378.07	-35.72	4.97144
	1379.68	-2.89384	2.83961	1378.58	-35.6138	4.96001
				1379.32	-35.5412	4.95149
				1379.82	-35.6221	4.94585

## Sheet: Figure 4a
	X_Weakly charged LDHs	Y_Weakly charged LDHs	X_Highly charged LDHs	Y_Highly charged LDHs
	0	0	0	0
	0.685603	0.105812	0.700945	0.0815532
	8.7643	0.415883	9.26574	0.200234
	98.1865	0.610349	97.4729	0.689161
	198.114	0.634859	196.963	0.828299

## Sheet: Figure 4b
	a			b											c
	X	Y		X_I	Y_I	X_II	Y_II	X_III	Y_III	X_IV	Y_IV	X_V	Y_V		X_I	Y_I	X_II	Y_II	X_III	Y_III	X_IV	Y_IV	X_V	Y_V
	0.09	0.744141		0.09	0.370117	0.11	0.125	0.09	0.380859	0.09	0.306641	0.09	0.558594		0.09	0.744141	0.09	0.617188	0.09	0.494141	0.09	1.10518	0.09	0.622465
	0.1	0.736279		0.1	0.363281	0.12	0.112695	0.1	0.406201	0.1	0.308496	0.1	0.561523		0.1	0.736279	0.1	0.625	0.1	0.521973	0.1	1.10488	0.1	0.622348
	0.11	0.712891		0.11	0.341309	0.13	0.106771	0.11	0.464111	0.11	0.311279	0.11	0.557617		0.11	0.712891	0.11	0.633545	0.11	0.570312	0.11	1.10916	0.11	0.623497
	0.12	0.68208		0.12	0.306103	0.14	0.160381	0.12	0.525146	0.12	0.331934	0.12	0.527734		0.12	0.68208	0.12	0.632324	0.12	0.591406	0.12	1.13297	0.12	0.631343
	0.13	0.66722		0.13	0.271647	0.15	0.276108	0.13	0.59292	0.13	0.428923	0.13	0.480144		0.13	0.66722	0.13	0.650146	0.13	0.604167	0.13	1.19808	0.13	0.653826
	0.14	0.695146		0.14	0.256704	0.16	0.393353	0.14	0.704883	0.14	0.645527	0.14	0.454316		0.14	0.695146	0.14	0.712402	0.14	0.671553	0.14	1.32555	0.14	0.693225
	0.15	0.775376		0.15	0.263543	0.17	0.460427	0.15	0.873291	0.15	0.920913	0.15	0.480728		0.15	0.775376	0.15	0.783936	0.15	0.810806	0.15	1.52429	0.15	0.737866
	0.16	0.890098		0.16	0.27529	0.18	0.494698	0.16	1.04785	0.16	1.10689	0.16	0.546345		0.16	0.890098	0.16	0.809082	0.16	0.960325	0.16	1.78089	0.16	0.766058
	0.17	0.996741		0.17	0.286529	0.19	0.543332	0.17	1.16463	0.17	1.10795	0.17	0.617959		0.17	0.996741	0.17	0.808024	0.17	1.04884	0.17	2.05871	0.17	0.762558
	0.18	1.04658		0.18	0.319043	0.2	0.605811	0.18	1.20486	0.18	0.974853	0.18	0.684667		0.18	1.04658	0.18	0.867598	0.18	1.07714	0.18	2.3097	0.18	0.731223
	0.19	1.02319		0.19	0.384532	0.21	0.630748	0.19	1.18457	0.19	0.838763	0.19	0.752483		0.19	1.02319	0.19	1.01181	0.19	1.10096	0.19	2.4938	0.19	0.689534
	0.2	0.966187		0.2	0.451645	0.22	0.581901	0.2	1.12366	0.2	0.789736	0.2	0.816104		0.2	0.966187	0.2	1.14672	0.2	1.14596	0.2	2.59482	0.2	0.651579
	0.21	0.943018		0.21	0.480023	0.23	0.484021	0.21	1.04033	0.21	0.828646	0.21	0.862289		0.21	0.943018	0.21	1.16792	0.21	1.17943	0.21	2.62407	0.21	0.619527
	0.22	0.994275		0.22	0.46893	0.24	0.402094	0.22	0.953326	0.22	0.892745	0.22	0.884271		0.22	0.994275	0.22	1.06866	0.22	1.16223	0.22	2.61194	0.22	0.591459
	0.23	1.10021		0.23	0.443835	0.25	0.378104	0.23	0.885864	0.23	0.921517	0.23	0.877193		0.23	1.10021	0.23	0.923655	0.23	1.09684	0.23	2.59445	0.23	0.572227
	0.24	1.18898		0.24	0.416834	0.26	0.388855	0.24	0.860688	0.24	0.919273	0.24	0.844439		0.24	1.18898	0.24	0.816109	0.24	1.02459	0.24	2.60154	0.24	0.57217
	0.25	1.19325		0.25	0.390647	0.27	0.380521	0.25	0.880896	0.25	0.930235	0.25	0.818039		0.25	1.19325	0.25	0.791962	0.25	0.994213	0.25	2.6495	0.25	0.59685
	0.26	1.11554		0.26	0.378138	0.28	0.347124	0.26	0.926406	0.26	0.949431	0.26	0.832648		0.26	1.11554	0.26	0.850498	0.26	1.03279	0.26	2.73678	0.26	0.642857
	0.27	1.01725		0.27	0.384966	0.29	0.343066	0.27	0.967078	0.27	0.921841	0.27	0.867712		0.27	1.01725	0.27	0.957406	0.27	1.1296	0.27	2.84416	0.27	0.704446
	0.28	0.940963		0.28	0.391948	0.3	0.40532	0.28	0.975026	0.28	0.842606	0.28	0.865765		0.28	0.940963	0.28	1.06411	0.28	1.23152	0.28	2.94144	0.28	0.779525
	0.29	0.884485		0.29	0.380695	0.31	0.50042	0.29	0.948095	0.29	0.785704	0.29	0.818162		0.29	0.884485	0.29	1.12666	0.29	1.26502	0.29	3.00004	0.29	0.865127
	0.3	0.851673		0.3	0.359239	0.32	0.56887	0.3	0.922021	0.3	0.805802	0.3	0.778306		0.3	0.851673	0.3	1.12888	0.3	1.1994	0.3	3.0049	0.3	0.949109
	0.31	0.867397		0.31	0.346905	0.33	0.590552	0.31	0.93374	0.31	0.861899	0.31	0.787915		0.31	0.867397	0.31	1.10308	0.31	1.08965	0.31	2.95877	0.31	1.01192
	0.32	0.928058		0.32	0.35119	0.34	0.586773	0.32	0.982861	0.32	0.866042	0.32	0.842275		0.32	0.928058	0.32	1.11774	0.32	1.01789	0.32	2.87761	0.32	1.03944
	0.33	0.992149		0.33	0.367166	0.35	0.584506	0.33	1.04702	0.33	0.784181	0.33	0.917057		0.33	0.992149	0.33	1.20898	0.33	0.999133	0.33	2.78209	0.33	1.03312
	0.34	1.03429		0.34	0.387135	0.36	0.598765	0.34	1.11062	0.34	0.669052	0.34	0.979881		0.34	1.03429	0.34	1.3127	0.34	0.992063	0.34	2.69076	0.34	1.00683
	0.35	1.06627		0.35	0.405739	0.37	0.629107	0.35	1.16342	0.35	0.602687	0.35	0.992279		0.35	1.06627	0.35	1.31087	0.35	0.978765	0.35	2.61622	0.35	0.975304
	0.36	1.0962		0.36	0.415996	0.38	0.652431	0.36	1.19712	0.36	0.622456	0.36	0.940864		0.36	1.0962	0.36	1.16792	0.36	0.970288	0.36	2.5632	0.36	0.946585
	0.37	1.09893		0.37	0.406344	0.39	0.63615	0.37	1.21118	0.37	0.700094	0.37	0.853868		0.37	1.09893	0.37	0.97449	0.37	0.95902	0.37	2.52883	0.37	0.923619
	0.38	1.04577		0.38	0.375715	0.4	0.579205	0.38	1.20332	0.38	0.774153	0.38	0.769987		0.38	1.04577	0.38	0.841283	0.38	0.929032	0.38	2.50604	0.38	0.908859
	0.39	0.95464		0.39	0.346268	0.41	0.524891	0.39	1.16167	0.39	0.796306	0.39	0.711376		0.39	0.95464	0.39	0.801677	0.39	0.89744	0.39	2.48905	0.39	0.904149
	0.4	0.883855		0.4	0.341739	0.42	0.513673	0.4	1.08358	0.4	0.764763	0.4	0.694777		0.4	0.883855	0.4	0.82694	0.4	0.904552	0.4	2.47738	0.4	0.906148
	0.41	0.86805		0.41	0.35849	0.43	0.536008	0.41	0.991375	0.41	0.728758	0.41	0.742974		0.41	0.86805	0.41	0.882264	0.41	0.97387	0.41	2.47535	0.41	0.90508
	0.42	0.888478		0.42	0.37383	0.44	0.549284	0.42	0.917772	0.42	0.746536	0.42	0.864956		0.42	0.888478	0.42	0.943795	0.42	1.09235	0.42	2.48801	0.42	0.891403
	0.43	0.911974		0.43	0.376043	0.45	0.533408	0.43	0.88097	0.43	0.824704	0.43	1.02902		0.43	0.911974	0.43	0.985856	0.43	1.21225	0.43	2.51667	0.43	0.864373
	0.44	0.925215		0.44	0.373571	0.46	0.511449	0.44	0.873049	0.44	0.911638	0.44	1.16852		0.44	0.925215	0.44	0.983736	0.44	1.27574	0.44	2.55696	0.44	0.832889
	0.45	0.928719		0.45	0.377706	0.47	0.513361	0.45	0.869875	0.45	0.955691	0.45	1.22161		0.45	0.928719	0.45	0.944624	0.45	1.25675	0.45	2.59982	0.45	0.808382
	0.46	0.926278		0.46	0.385701	0.48	0.536203	0.46	0.862815	0.46	0.951697	0.46	1.17021		0.46	0.926278	0.46	0.919057	0.46	1.17647	0.46	2.6345	0.46	0.798859
	0.47	0.921619		0.47	0.385667	0.49	0.550354	0.47	0.875192	0.47	0.930181	0.47	1.04992		0.47	0.921619	0.47	0.950006	0.47	1.07892	0.47	2.65161	0.47	0.809148
	0.48	0.915873		0.48	0.374653	0.5	0.535013	0.48	0.921727	0.48	0.925719	0.48	0.928606		0.48	0.915873	0.48	1.01313	0.48	1.00402	0.48	2.64556	0.48	0.841671
	0.49	0.913886		0.49	0.363779	0.51	0.499628	0.49	0.965963	0.49	0.958737	0.49	0.865519		0.49	0.913886	0.49	1.03983	0.49	0.972962	0.49	2.61618	0.49	0.892216
	0.5	0.929332		0.5	0.364136	0.52	0.473335	0.5	0.961514	0.5	1.02324	0.5	0.873866		0.5	0.929332	0.5	1.00117	0.5	0.982283	0.5	2.56981	0.5	0.94644
	0.51	0.971322		0.51	0.373155	0.53	0.474619	0.51	0.923552	0.51	1.08318	0.51	0.918486		0.51	0.971322	0.51	0.936521	0.51	1.01831	0.51	2.51907	0.51	0.986701
	0.52	1.02579		0.52	0.378511	0.54	0.49424	0.52	0.913402	0.52	1.09507	0.52	0.954474		0.52	1.02579	0.52	0.896801	0.52	1.07643	0.52	2.47961	0.52	1.00628
	0.53	1.05964		0.53	0.374681	0.55	0.510875	0.53	0.959363	0.53	1.04409	0.53	0.967555		0.53	1.05964	0.53	0.89343	0.53	1.15396	0.53	2.46395	0.53	1.01557
	0.54	1.04949		0.54	0.369741	0.56	0.512628	0.54	1.02881	0.54	0.958347	0.54	0.97182		0.54	1.04949	0.54	0.908573	0.54	1.23261	0.54	2.47532	0.54	1.03118
	0.55	0.999975		0.55	0.372625	0.57	0.494648	0.55	1.07443	0.55	0.887459	0.55	0.971598		0.55	0.999975	0.55	0.922612	0.55	1.28096	0.55	2.50564	0.55	1.05838
	0.56	0.931016		0.56	0.382532	0.58	0.452826	0.56	1.07935	0.56	0.867304	0.56	0.943704		0.56	0.931016	0.56	0.920668	0.56	1.27113	0.56	2.53956	0.56	1.08505
	0.57	0.863717		0.57	0.394866	0.59	0.398122	0.57	1.05238	0.57	0.901391	0.57	0.86791		0.57	0.863717	0.57	0.896322	0.57	1.20117	0.57	2.56245	0.57	1.09298
	0.58	0.822547		0.58	0.404552	0.6	0.364774	0.58	1.00389	0.58	0.967272	0.58	0.757369		0.58	0.822547	0.58	0.860536	0.58	1.11014	0.58	2.56778	0.58	1.07402
	0.59	0.82869		0.59	0.401363	0.61	0.383587	0.59	0.944101	0.59	1.03677	0.59	0.647028		0.59	0.82869	0.59	0.835767	0.59	1.0497	0.59	2.56016	0.59	1.03605
	0.6	0.882404		0.6	0.379384	0.62	0.449404	0.6	0.892814	0.6	1.09017	0.6	0.570574		0.6	0.882404	0.6	0.834298	0.6	1.02714	0.6	2.5529	0.6	0.994883
	0.61	0.96367		0.61	0.351459	0.63	0.525801	0.61	0.873668	0.61	1.1141	0.61	0.553387		0.61	0.96367	0.61	0.842027	0.61	1.00286	0.61	2.56199	0.61	0.961442
	0.62	1.04826		0.62	0.337261	0.64	0.578032	0.62	0.897323	0.62	1.10115	0.62	0.603373		0.62	1.04826	0.62	0.828465	0.62	0.953351	0.62	2.59966	0.62	0.935625
	0.63	1.11471		0.63	0.339903	0.65	0.59471	0.63	0.947889	0.63	1.06304	0.63	0.697857		0.63	1.11471	0.63	0.785471	0.63	0.904315	0.63	2.66978	0.63	0.911223
	0.64	1.15047		0.64	0.346906	0.66	0.585813	0.64	0.989324	0.64	1.03	0.64	0.788897		0.64	1.15047	0.64	0.754573	0.64	0.888923	0.64	2.76579	0.64	0.88598
	0.65	1.16768		0.65	0.347872	0.67	0.570513	0.65	1.00048	0.65	1.02269	0.65	0.832095		0.65	1.16768	0.65	0.795353	0.65	0.90232	0.65	2.87098	0.65	0.866529
	0.66	1.1951		0.66	0.343838	0.68	0.562684	0.66	0.996593	0.66	1.03263	0.66	0.820502		0.66	1.1951	0.66	0.917668	0.66	0.917579	0.66	2.96156	0.66	0.863045
	0.67	1.23404		0.67	0.34463	0.69	0.562078	0.67	0.999247	0.67	1.03919	0.67	0.789726		0.67	1.23404	0.67	1.05451	0.67	0.930136	0.67	3.0134	0.67	0.878607
	0.68	1.2439		0.68	0.358024	0.7	0.562502	0.68	1.00711	0.68	1.03346	0.68	0.78031		0.68	1.2439	0.68	1.11456	0.68	0.962852	0.68	3.01137	0.68	0.903592
	0.69	1.19403		0.69	0.378451	0.71	0.564611	0.69	1.01431	0.69	1.01355	0.69	0.798312		0.69	1.19403	0.69	1.06939	0.69	1.03001	0.69	2.95722	0.69	0.920898
	0.7	1.10856		0.7	0.390033	0.72	0.571886	0.7	1.02611	0.7	0.971848	0.7	0.820423		0.7	1.10856	0.7	0.979807	0.7	1.11109	0.7	2.87111	0.7	0.917892
	0.71	1.03693		0.71	0.38358	0.73	0.583292	0.71	1.04441	0.71	0.907071	0.71	0.830744		0.71	1.03693	0.71	0.924316	0.71	1.16054	0.71	2.78579	0.71	0.89536
	0.72	0.997334		0.72	0.367893	0.74	0.604578	0.72	1.06655	0.72	0.838927	0.72	0.838904		0.72	0.997334	0.72	0.920779	0.72	1.14581	0.72	2.73839	0.72	0.867445
	0.73	0.976056		0.73	0.362606	0.75	0.660268	0.73	1.09729	0.73	0.797613	0.73	0.860057		0.73	0.976056	0.73	0.940192	0.73	1.08661	0.73	2.76647	0.73	0.855298
	0.74	0.976434		0.74	0.382588	0.76	0.785618	0.74	1.14807	0.74	0.810647	0.74	0.894983		0.74	0.976434	0.74	0.971886	0.74	1.05207	0.74	2.91066	0.74	0.881555
	0.75	1.0397		0.75	0.434785	0.77	1.0128	0.75	1.242	0.75	0.906366	0.75	0.949069		0.75	1.0397	0.75	1.04252	0.75	1.11054	0.75	3.2182	0.75	0.968734
	0.76	1.21733		0.76	0.534185	0.78	1.35491	0.76	1.42343	0.76	1.11845	0.76	1.06521		0.76	1.21733	0.76	1.18691	0.76	1.29168	0.76	3.73854	0.76	1.13731
	0.77	1.5462		0.77	0.71341	0.79	1.78691	0.77	1.74018	0.77	1.48721	0.77	1.31689		0.77	1.5462	0.77	1.42687	0.77	1.59949	0.77	4.50729	0.77	1.39821
	0.78	2.02313		0.78	0.98862	0.8	2.26807	0.78	2.19712	0.78	2.03619	0.78	1.7478		0.78	2.02313	0.78	1.76796	0.78	2.02637	0.78	5.5262	0.78	1.74316
	0.79	2.55961		0.79	1.3073	0.81	2.79602	0.79	2.7203	0.79	2.69731	0.79	2.30675		0.79	2.55961	0.79	2.19859	0.79	2.52551	0.79	6.75401	0.79	2.14516
	0.8	3.01744		0.8	1.57398	0.82	3.39363	0.8	3.20142	0.8	3.30133	0.8	2.86671		0.8	3.01744	0.8	2.70033	0.8	3.01886	0.8	8.11911	0.8	2.57477
	0.81	3.35378		0.81	1.75376	0.83	4.05526	0.81	3.60701	0.81	3.73687	0.81	3.33334		0.81	3.35378	0.81	3.258	0.81	3.47906	0.81	9.5507	0.81	3.0197
	0.82	3.66752		0.82	1.90492	0.84	4.76395	0.82	4.00079	0.82	4.07263	0.82	3.72189		0.82	3.66752	0.82	3.84432	0.82	3.94675	0.82	11.0116	0.82	3.48837
	0.83	4.07082		0.83	2.10004	0.85	5.52323	0.83	4.45812	0.83	4.45334	0.83	4.14377		0.83	4.07082	0.83	4.42991	0.83	4.4524	0.83	12.5134	0.83	3.99466
	0.84	4.59648		0.84	2.36842	0.86	6.32985	0.84	5.02325	0.84	4.95529	0.84	4.73633		0.84	4.59648	0.84	5.04238	0.84	5.00154	0.84	14.1063	0.84	4.54217
	0.85	5.23112		0.85	2.70364	0.87	7.15021	0.85	5.71471	0.85	5.5826	0.85	5.54162		0.85	5.23112	0.85	5.75865	0.85	5.61658	0.85	15.8493	0.85	5.12412
	0.86	5.97071		0.86	3.07534	0.88	7.92793	0.86	6.50145	0.86	6.32036	0.86	6.44623		0.86	5.97071	0.86	6.60247	0.86	6.31832	0.86	17.7817	0.86	5.7356
	0.87	6.83697		0.87	3.44364	0.89	8.64049	0.87	7.29117	0.87	7.14381	0.87	7.3028		0.87	6.83697	0.87	7.48721	0.87	7.07858	0.87	19.9093	0.87	6.3833
	0.88	7.83037		0.88	3.78607	0.9	9.36936	0.88	7.96754	0.88	7.99048	0.88	8.05633		0.88	7.83037	0.88	8.26358	0.88	7.81159	0.88	22.2101	0.88	7.08545
	0.89	8.89053		0.89	4.12504	0.91	10.1922	0.89	8.50142	0.89	8.78946	0.89	8.73364		0.89	8.89053	0.89	8.85449	0.89	8.46022	0.89	24.6481	0.89	7.86356
	0.9	9.95269		0.9	4.52827	0.92	11.0186	0.9	9.06322	0.9	9.55394	0.9	9.4109		0.9	9.95269	0.9	9.37826	0.9	9.11487	0.9	27.1856	0.9	8.72778
	0.91	10.9636		0.91	5.028	0.93	11.7374	0.91	9.87727	0.91	10.3421	0.91	10.1432		0.91	10.9636	0.91	10.0234	0.91	9.91465	0.91	29.7905	0.91	9.66095
	0.92	11.8313		0.92	5.5489	0.94	12.4524	0.92	10.9334	0.92	11.1299	0.92	10.879		0.92	11.8313	0.92	10.7958	0.92	10.838	0.92	32.4455	0.92	10.6177
	0.93	12.5329		0.93	6.00235	0.95	13.3555	0.93	12.0433	0.93	11.8836	0.93	11.5816		0.93	12.5329	0.93	11.5886	0.93	11.7831	0.93	35.1581	0.93	11.5504
	0.94	13.2397		0.94	6.4161	0.96	14.4676	0.94	13.1291	0.94	12.69	0.94	12.3769		0.94	13.2397	0.94	12.4248	0.94	12.7585	0.94	37.9625	0.94	12.4454
	0.95	14.1364		0.95	6.88595	0.97	15.6554	0.95	14.2423	0.95	13.65	0.95	13.3988		0.95	14.1364	0.95	13.4021	0.95	13.8004	0.95	40.905	0.95	13.3351
	0.96	15.1908		0.96	7.4504	0.98	16.8137	0.96	15.4061	0.96	14.7407	0.96	14.5993		0.96	15.1908	0.96	14.5266	0.96	14.8549	0.96	44.0187	0.96	14.2771
	0.97	16.2672		0.97	8.07165	0.99	17.9365	0.97	16.5982	0.97	15.8813	0.97	15.8466		0.97	16.2672	0.97	15.7608	0.97	15.8838	0.97	47.3042	0.97	15.3205
	0.98	17.3645		0.98	8.6995	1	19.0549	0.98	17.7781	0.98	17.0343	0.98	17.0912		0.98	17.3645	0.98	17.0854	0.98	16.9557	0.98	50.7263	0.98	16.4814
	0.99	18.576		0.99	9.3066	1.01	20.186	0.99	18.8652	0.99	18.1728	0.99	18.3518		0.99	18.576	0.99	18.4345	0.99	18.1522	0.99	54.2271	0.99	17.7354
	1	19.8801		1	9.86725	1.02	21.3309	1	19.8079	1	19.21	1	19.6092		1	19.8801	1	19.7067	1	19.4597	1	57.7451	1	19.0255
	1.01	21.1298		1.01	10.3519	1.03	22.4642	1.01	20.6983	1.01	20.064	1.01	20.7798		1.01	21.1298	1.01	20.8822	1.01	20.7999	1.01	61.2341	1.01	20.2848
	1.02	22.2281		1.02	10.7646	1.04	23.5398	1.02	21.6897	1.02	20.8102	1.02	21.8027		1.02	22.2281	1.02	22.0263	1.02	22.1149	1.02	64.6738	1.02	21.4614
	1.03	23.2335		1.03	11.1626	1.05	24.5384	1.03	22.7993	1.03	21.6809	1.03	22.749		1.03	23.2335	1.03	23.1719	1.03	23.3784	1.03	68.0671	1.03	22.5335
	1.04	24.3185		1.04	11.6344	1.06	25.5005	1.04	23.9204	1.04	22.8468	1.04	23.8022		1.04	24.3185	1.04	24.2905	1.04	24.5728	1.04	71.4245	1.04	23.5125
	1.05	25.5797		1.05	12.2294	1.07	26.5016	1.05	24.9819	1.05	24.2097	1.05	25.0426		1.05	25.5797	1.05	25.3294	1.05	25.6778	1.05	74.7445	1.05	24.4382
	1.06	26.8678		1.06	12.885	1.08	27.5462	1.06	25.9688	1.06	25.496	1.06	26.3045		1.06	26.8678	1.06	26.2282	1.06	26.6852	1.06	78.0043	1.06	25.3694
	1.07	27.9405		1.07	13.4792	1.09	28.5089	1.07	26.8745	1.07	26.6181	1.07	27.3929		1.07	27.9405	1.07	27.0232	1.07	27.6683	1.07	81.1684	1.07	26.359
	1.08	28.7522		1.08	13.955	1.1	29.3001	1.08	27.7101	1.08	27.7835	1.08	28.3339		1.08	28.7522	1.08	27.9092	1.08	28.7507	1.08	84.2113	1.08	27.421
	1.09	29.4463		1.09	14.3351	1.11	30.0344	1.09	28.5	1.09	29.1369	1.09	29.264		1.09	29.4463	1.09	29.0229	1.09	29.9091	1.09	87.1369	1.09	28.5129
	1.1	30.1855		1.1	14.6776	1.12	30.8909	1.1	29.2893	1.1	30.5128	1.1	30.2414		1.1	30.1855	1.1	30.255	1.1	30.9567	1.1	89.9764	1.1	29.562
	1.11	31.0879		1.11	15.0595	1.13	31.8721	1.11	30.187	1.11	31.6495	1.11	31.2759		1.11	31.0879	1.11	31.4435	1.11	31.8106	1.11	92.7624	1.11	30.5203
	1.12	32.1819		1.12	15.5238	1.14	32.8034	1.12	31.3149	1.12	32.491	1.12	32.3797		1.12	32.1819	1.12	32.613	1.12	32.6269	1.12	95.494	1.12	31.3982
	1.13	33.3679		1.13	16.0358	1.15	33.5275	1.13	32.6732	1.13	33.2389	1.13	33.4957		1.13	33.3679	1.13	33.8401	1.13	33.5957	1.13	98.126	1.13	32.2452
	1.14	34.4795		1.14	16.5241	1.16	34.0637	1.14	34.0769	1.14	34.1428	1.14	34.4359		1.14	34.4795	1.14	34.9948	1.14	34.6777	1.14	100.597	1.14	33.1027
	1.15	35.4123		1.15	16.9462	1.17	34.5808	1.15	35.2655	1.15	35.219	1.15	35.0323		1.15	35.4123	1.15	35.8468	1.15	35.6645	1.15	102.883	1.15	33.9766
	1.16	36.2129		1.16	17.3195	1.18	35.2588	1.16	36.1511	1.16	36.2388	1.16	35.4277		1.16	36.2129	1.16	36.4018	1.16	36.4986	1.16	105.037	1.16	34.8515
	1.17	36.9895		1.17	17.6993	1.19	36.2121	1.17	36.916	1.17	37.003	1.17	35.9926		1.17	36.9895	1.17	36.8931	1.17	37.318	1.17	107.181	1.17	35.7218
	1.18	37.7675		1.18	18.1121	1.2	37.419	1.18	37.7959	1.18	37.5447	1.18	36.8614		1.18	37.7675	1.18	37.4852	1.18	38.1614	1.18	109.455	1.18	36.6088
	1.19	38.5892		1.19	18.5426	1.21	38.6693	1.19	38.8764	1.19	38.1127	1.19	37.8685		1.19	38.5892	1.19	38.2521	1.19	38.9365	1.19	111.955	1.19	37.5517
	1.2	39.6096		1.2	18.9913	1.22	39.7195	1.2	40.1086	1.2	38.9883	1.2	38.9468		1.2	39.6096	1.2	39.3178	1.2	39.6716	1.2	114.696	1.2	38.581
	1.21	40.8667		1.21	19.4749	1.23	40.5009	1.21	41.3661	1.21	40.24	1.21	40.2026		1.21	40.8667	1.21	40.7178	1.21	40.4989	1.21	117.615	1.21	39.6879
	1.22	42.1644		1.22	19.9676	1.24	41.0977	1.22	42.4766	1.22	41.6586	1.22	41.617		1.22	42.1644	1.22	42.2268	1.22	41.4378	1.22	120.61	1.22	40.8129
	1.23	43.3483		1.23	20.4006	1.25	41.6381	1.23	43.3077	1.23	42.9329	1.23	42.9567		1.23	43.3483	1.23	43.5082	1.23	42.394	1.23	123.58	1.23	41.8683
	1.24	44.4638		1.24	20.7416	1.26	42.2617	1.24	43.8965	1.24	43.8406	1.24	43.9876		1.24	44.4638	1.24	44.4046	1.24	43.3048	1.24	126.452	1.24	42.785
	1.25	45.5542		1.25	21.04	1.27	43.0724	1.25	44.4858	1.25	44.3603	1.25	44.6853		1.25	45.5542	1.25	45.048	1.25	44.1667	1.25	129.194	1.25	43.5527
	1.26	46.5315		1.26	21.3738	1.28	44.0513	1.26	45.305	1.26	44.7146	1.26	45.2394		1.26	46.5315	1.26	45.692	1.26	44.9539	1.26	131.814	1.26	44.2251
	1.27	47.3164		1.27	21.7832	1.29	45.0408	1.27	46.298	1.27	45.2342	1.27	45.8556		1.27	47.3164	1.27	46.4609	1.27	45.6284	1.27	134.358	1.27	44.8882
	1.28	47.9442		1.28	22.2717	1.3	45.8619	1.28	47.2262	1.28	46.0827	1.28	46.5759		1.28	47.9442	1.28	47.3272	1.28	46.2561	1.28	136.888	1.28	45.6121
	1.29	48.511		1.29	22.8278	1.31	46.4943	1.29	48.0073	1.29	47.1781	1.29	47.3215		1.29	48.511	1.29	48.2759	1.29	47.0054	1.29	139.467	1.29	46.415
	1.3	49.1505		1.3	23.4188	1.32	47.1337	1.3	48.7782	1.3	48.38	1.3	48.0604		1.3	49.1505	1.3	49.362	1.3	47.9894	1.3	142.136	1.3	47.2632
	1.31	50.0088		1.31	23.9855	1.33	48.0085	1.31	49.6756	1.31	49.5785	1.31	48.8362		1.31	50.0088	1.31	50.6061	1.31	49.163	1.31	144.904	1.31	48.1122
	1.32	51.1112		1.32	24.4886	1.34	49.1006	1.32	50.7301	1.32	50.6333	1.32	49.6823		1.32	51.1112	1.32	51.9163	1.32	50.3975	1.32	147.755	1.32	48.9588
	1.33	52.352		1.33	24.961	1.35	50.136	1.33	51.931	1.33	51.4807	1.33	50.6285		1.33	52.352	1.33	53.143	1.33	51.6418	1.33	150.672	1.33	49.8585
	1.34	53.6565		1.34	25.4533	1.36	50.9172	1.34	53.2126	1.34	52.2541	1.34	51.7016		1.34	53.6565	1.34	54.1947	1.34	52.9455	1.34	153.643	1.34	50.8834
	1.35	55.0018		1.35	25.9319	1.37	51.506	1.35	54.4358	1.35	53.1037	1.35	52.8123		1.35	55.0018	1.35	55.1002	1.35	54.3035	1.35	156.649	1.35	52.0516
	1.36	56.305		1.36	26.3218	1.38	52.0353	1.36	55.5492	1.36	54.0064	1.36	53.7891		1.36	56.305	1.36	55.9762	1.36	55.5832	1.36	159.655	1.36	53.2913
	1.37	57.4356		1.37	26.6241	1.39	52.5619	1.37	56.6346	1.37	54.8628	1.37	54.593		1.37	57.4356	1.37	56.9115	1.37	56.6507	1.37	162.604	1.37	54.4739
	1.38	58.3359		1.38	26.9097	1.4	53.1174	1.38	57.6932	1.38	55.659	1.38	55.3704		1.38	58.3359	1.38	57.9119	1.38	57.519	1.38	165.438	1.38	55.4922
	1.39	59.0721		1.39	27.2431	1.41	53.7335	1.39	58.6055	1.39	56.4671	1.39	56.255		1.39	59.0721	1.39	58.9786	1.39	58.3501	1.39	168.13	1.39	56.3282
	1.4	59.7625		1.4	27.6462	1.42	54.4097	1.4	59.3558	1.4	57.3332	1.4	57.1654		1.4	59.7625	1.4	60.0913	1.4	59.2889	1.4	170.687	1.4	57.0637
	1.41	60.5166		1.41	28.091	1.43	55.0716	1.41	60.1116	1.41	58.233	1.41	57.9016		1.41	60.5166	1.41	61.0971	1.41	60.349	1.41	173.142	1.41	57.827
	1.42	61.4524		1.42	28.5359	1.44	55.5893	1.42	61.0537	1.42	59.1694	1.42	58.5123		1.42	61.4524	1.42	61.8589	1.42	61.5005	1.42	175.531	1.42	58.7118
	1.43	62.6324		1.43	28.9711	1.45	55.9599	1.43	62.1844	1.43	60.1711	1.43	59.3447		1.43	62.6324	1.43	62.4931	1.43	62.7138	1.43	177.882	1.43	59.7236
	1.44	63.9698		1.44	29.4009	1.46	56.4022	1.44	63.33	1.44	61.1413	1.44	60.5863		1.44	63.9698	1.44	63.2469	1.44	63.8975	1.44	180.224	1.44	60.7907
	1.45	65.3373		1.45	29.8238	1.47	57.0841	1.45	64.3397	1.45	61.9276	1.45	62.0103		1.45	65.3373	1.45	64.23	1.45	64.9943	1.45	182.595	1.45	61.8311
	1.46	66.6952		1.46	30.2549	1.48	57.859	1.46	65.195	1.46	62.5627	1.46	63.2678		1.46	66.6952	1.46	65.3659	1.46	66.0927	1.46	185.036	1.46	62.8136
	1.47	67.9783		1.47	30.719	1.49	58.4586	1.47	65.9323	1.47	63.2332	1.47	64.226		1.47	67.9783	1.47	66.4637	1.47	67.301	1.47	187.577	1.47	63.7609
	1.48	68.9973		1.48	31.2095	1.5	58.8436	1.48	66.6256	1.48	64.0685	1.48	65.001		1.48	68.9973	1.48	67.3352	1.48	68.6144	1.48	190.225	1.48	64.7013
	1.49	69.6222		1.49	31.6748	1.51	59.1607	1.49	67.3977	1.49	65.1015	1.49	65.7611		1.49	69.6222	1.49	67.9948	1.49	69.9224	1.49	192.975	1.49	65.6301
	1.5	70.0212		1.5	32.0665	1.52	59.4295	1.5	68.3134	1.5	66.2998	1.5	66.5315		1.5	70.0212	1.5	68.7132	1.5	71.0493	1.5	195.818	1.5	66.5196
	1.51	70.5554		1.51	32.4184	1.53	59.5579	1.51	69.3556	1.51	67.5217	1.51	67.2493		1.51	70.5554	1.51	69.7454	1.51	71.8881	1.51	198.748	1.51	67.3536
	1.52	71.3904		1.52	32.8353	1.54	59.6706	1.52	70.5272	1.52	68.5618	1.52	67.9399		1.52	71.3904	1.52	71.0173	1.52	72.5424	1.52	201.745	1.52	68.1425
	1.53	72.3861		1.53	33.3681	1.55	60.0952	1.53	71.8116	1.53	69.3389	1.53	68.7081		1.53	72.3861	1.53	72.2034	1.53	73.2242	1.53	204.749	1.53	68.912
	1.54	73.4248		1.54	33.9563	1.56	60.9363	1.54	73.0642	1.54	69.9728	1.54	69.6241		1.54	73.4248	1.54	73.1037	1.54	74.0504	1.54	207.644	1.54	69.6844
	1.55	74.553		1.55	34.4888	1.57	61.9084	1.55	74.0938	1.55	70.6154	1.55	70.6833		1.55	74.553	1.55	73.8012	1.55	75.0047	1.55	210.287	1.55	70.4667
	1.56	75.6935		1.56	34.8582	1.58	62.6823	1.56	74.8301	1.56	71.2908	1.56	71.7902		1.56	75.6935	1.56	74.4556	1.56	75.9905	1.56	212.561	1.56	71.2413
	1.57	76.5379		1.57	35.011	1.59	63.231	1.57	75.3492	1.57	71.9512	1.57	72.7848		1.57	76.5379	1.57	75.0972	1.57	76.8766	1.57	214.441	1.57	71.9693
	1.58	76.8979		1.58	35.0294	1.6	63.7487	1.58	75.801	1.58	72.6088	1.58	73.5589		1.58	76.8979	1.58	75.6731	1.58	77.5994	1.58	216.025	1.58	72.6218
	1.59	76.9822		1.59	35.117	1.61	64.3838	1.59	76.355	1.59	73.3712	1.59	74.153		1.59	76.9822	1.59	76.2138	1.59	78.2417	1.59	217.497	1.59	73.217
	1.6	77.2055		1.6	35.4435	1.62	65.1878	1.6	77.1114	1.6	74.3324	1.6	74.7314		1.6	77.2055	1.6	76.8512	1.6	78.9292	1.6	219.056	1.6	73.815
	1.61	77.7837		1.61	36.0129	1.63	66.1661	1.61	77.9754	1.61	75.3762	1.61	75.4363		1.61	77.7837	1.61	77.6621	1.61	79.6804	1.61	220.848	1.61	74.4612
	1.62	78.5703		1.62	36.6604	1.64	67.1814	1.62	78.7239	1.62	76.1973	1.62	76.2414		1.62	78.5703	1.62	78.5849	1.62	80.432	1.62	222.921	1.62	75.1348
	1.63	79.2563		1.63	37.1666	1.65	67.9415	1.63	79.2584	1.63	76.663	1.63	77.0086		1.63	79.2563	1.63	79.5088	1.63	81.1677	1.63	225.234	1.63	75.7643
	1.64	79.6963		1.64	37.429	1.66	68.2692	1.64	79.689	1.64	77.0153	1.64	77.7042		1.64	79.6963	1.64	80.3648	1.64	81.9513	1.64	227.675	1.64	76.2931
	1.65	80.0588		1.65	37.5439	1.67	68.2996	1.65	80.1706	1.65	77.556	1.65	78.4242		1.65	80.0588	1.65	81.1313	1.65	82.8157	1.65	230.088	1.65	76.7258
	1.66	80.6626		1.66	37.6896	1.68	68.2991	1.66	80.7696	1.66	78.2621	1.66	79.1619		1.66	80.6626	1.66	81.8211	1.66	83.6108	1.66	232.296	1.66	77.1109
	1.67	81.6533		1.67	37.9666	1.69	68.4003	1.67	81.4572	1.67	78.8616	1.67	79.7344		1.67	81.6533	1.67	82.4698	1.67	84.0822	1.67	234.141	1.67	77.4933
	1.68	82.8489		1.68	38.3561	1.7	68.6093	1.68	82.148	1.68	79.2118	1.68	80.0205		1.68	82.8489	1.68	83.0735	1.68	84.2082	1.68	235.526	1.68	77.8844
	1.69	83.8792		1.69	38.7347	1.71	68.9391	1.69	82.761	1.69	79.4354	1.69	80.1106		1.69	83.8792	1.69	83.544	1.69	84.3026	1.69	236.454	1.69	78.2694
	1.7	84.458		1.7	38.941	1.72	69.3751	1.7	83.2676	1.7	79.7005	1.7	80.1579		1.7	84.458	1.7	83.8242	1.7	84.6509	1.7	237.043	1.7	78.6332
	1.71	84.5616		1.71	38.934	1.73	69.8055	1.71	83.7009	1.71	80.0674	1.71	80.2383		1.71	84.5616	1.71	84.0308	1.71	85.1914	1.71	237.491	1.71	78.9786
	1.72	84.3745		1.72	38.8404	1.74	70.1571	1.72	84.1621	1.72	80.5599	1.72	80.405		1.72	84.3745	1.72	84.3286	1.72	85.6433	1.72	238.011	1.72	79.3291
	1.73	84.1027		1.73	38.7925	1.75	70.5142	1.73	84.7543	1.73	81.1668	1.73	80.7528		1.73	84.1027	1.73	84.7	1.73	85.8383	1.73	238.749	1.73	79.7173
	1.74	83.8847		1.74	38.8188	1.76	70.9809	1.74	85.4072	1.74	81.749	1.74	81.3376		1.74	83.8847	1.74	85.0066	1.74	85.8694	1.74	239.736	1.74	80.1667
	1.75	83.8049		1.75	38.9053	1.77	71.5186	1.75	85.8345	1.75	82.1341	1.75	82.0445		1.75	83.8049	1.75	85.2038	1.75	85.9785	1.75	240.895	1.75	80.674
	1.76	83.8965		1.76	39.045	1.78	71.9881	1.76	85.8296	1.76	82.3217	1.76	82.6289		1.76	83.8965	1.76	85.3573	1.76	86.3554	1.76	242.1	1.76	81.2064
	1.77	84.1536		1.77	39.2028	1.79	72.2945	1.77	85.553	1.77	82.4644	1.77	82.9795		1.77	84.1536	1.77	85.5315	1.77	87.0127	1.77	243.242	1.77	81.7146
	1.78	84.545		1.78	39.3081	1.8	72.4634	1.78	85.3509	1.78	82.6401	1.78	83.232		1.78	84.545	1.78	85.7097	1.78	87.755	1.78	244.264	1.78	82.1545
	1.79	84.9877		1.79	39.3168	1.81	72.5567	1.79	85.3734	1.79	82.7544	1.79	83.5114		1.79	84.9877	1.79	85.7921	1.79	88.2943	1.79	245.153	1.79	82.5032
	1.8	85.3798		1.8	39.2707	1.82	72.5643	1.8	85.583	1.8	82.7146	1.8	83.7373		1.8	85.3798	1.8	85.7597	1.8	88.5086	1.8	245.904	1.8	82.7623
	1.81	85.6834		1.81	39.2557	1.83	72.5302	1.81	86.0013	1.81	82.6167	1.81	83.8103		1.81	85.6834	1.81	85.8227	1.81	88.572	1.81	246.504	1.81	82.9544
	1.82	85.9181		1.82	39.312	1.84	72.6956	1.82	86.6563	1.82	82.6666	1.82	83.802		1.82	85.9181	1.82	86.2069	1.82	88.755	1.82	246.954	1.82	83.1184
	1.83	86.1168		1.83	39.4521	1.85	73.2474	1.83	87.3756	1.83	82.9242	1.83	83.868		1.83	86.1168	1.83	86.8323	1.83	89.1281	1.83	247.295	1.83	83.2981
	1.84	86.3508		1.84	39.7133	1.86	73.9823	1.84	87.8808	1.84	83.2337	1.84	84.1074		1.84	86.3508	1.84	87.4105	1.84	89.5288	1.84	247.608	1.84	83.5199
	1.85	86.7041		1.85	40.0836	1.87	74.4765	1.85	88.0541	1.85	83.4815	1.85	84.5089		1.85	86.7041	1.85	87.7956	1.85	89.8041	1.85	247.979	1.85	83.773
	1.86	87.1541		1.86	40.4348	1.88	74.5654	1.86	88.0163	1.86	83.7903	1.86	84.9283		1.86	87.1541	1.86	88.0468	1.86	89.9633	1.86	248.456	1.86	84.0136
	1.87	87.5696		1.87	40.6427	1.89	74.4759	1.87	88.0323	1.87	84.2896	1.87	85.193		1.87	87.5696	1.87	88.2107	1.87	90.0656	1.87	249.032	1.87	84.2005
	1.88	87.8831		1.88	40.7467	1.9	74.4951	1.88	88.3629	1.88	84.8609	1.88	85.3225		1.88	87.8831	1.88	88.239	1.88	90.153	1.88	249.678	1.88	84.3376
	1.89	88.1883		1.89	40.8965	1.91	74.6613	1.89	89.0442	1.89	85.3439	1.89	85.5376		1.89	88.1883	1.89	88.1477	1.89	90.3513	1.89	250.375	1.89	84.4806
	1.9	88.6167		1.9	41.1478	1.92	74.8517	1.9	89.7821	1.9	85.8053	1.9	85.9865		1.9	88.6167	1.9	88.1367	1.9	90.808	1.9	251.129	1.9	84.6973
	1.91	89.151		1.91	41.3901	1.93	75.0564	1.91	90.2384	1.91	86.3433	1.91	86.5573		1.91	89.151	1.91	88.4397	1.91	91.4467	1.91	251.947	1.91	85.0135
	1.92	89.6178		1.92	41.4819	1.94	75.3828	1.92	90.4117	1.92	86.7935	1.92	86.9925		1.92	89.6178	1.92	89.0461	1.92	91.9544	1.92	252.823	1.92	85.3952
	1.93	89.8859		1.93	41.3997	1.95	75.8026	1.93	90.5555	1.93	86.9106	1.93	87.1403		1.93	89.8859	1.93	89.6811	1.93	92.1039	1.93	253.744	1.93	85.7803
	1.94	90.0298		1.94	41.2563	1.96	76.1162	1.94	90.7931	1.94	86.7587	1.94	87.1082		1.94	90.0298	1.94	90.0942	1.94	92.0022	1.94	254.709	1.94	86.1219
	1.95	90.2246		1.95	41.2028	1.97	76.2222	1.95	91.0165	1.95	86.6497	1.95	87.1546		1.95	90.2246	1.95	90.2535	1.95	91.9302	1.95	255.721	1.95	86.3996
	1.96	90.5099		1.96	41.3026	1.98	76.2414	1.96	91.1025	1.96	86.7335	1.96	87.4141		1.96	90.5099	1.96	90.2583	1.96	92.0006	1.96	256.766	1.96	86.5978
	1.97	90.7845		1.97	41.5121	1.99	76.3387	1.97	91.0415	1.97	86.9105	1.97	87.8024		1.97	90.7845	1.97	90.2118	1.97	92.1296	1.97	257.787	1.97	86.6941
	1.98	91.0216		1.98	41.7659	2	76.5688	1.98	90.8854	1.98	87.0971	1.98	88.1518		1.98	91.0216	1.98	90.1935	1.98	92.2861	1.98	258.705	1.98	86.6807
	1.99	91.3341		1.99	42.0213	2.01	76.8928	1.99	90.7136	1.99	87.3429	1.99	88.328		1.99	91.3341	1.99	90.2739	1.99	92.5322	1.99	259.464	1.99	86.5927
	2	91.7827		2	42.2311	2.02	77.258	2	90.6401	2	87.715	2	88.2984		2	91.7827	2	90.5281	2	92.8354	2	260.087	2	86.5035
	2.01	92.2243		2.01	42.3379	2.03	77.6502	2.01	90.7347	2.01	88.189	2.01	88.1953		2.01	92.2243	2.01	90.9965	2.01	93.0948	2.01	260.668	2.01	86.4863
	2.02	92.424		2.02	42.3192	2.04	78.0465	2.02	90.9599	2.02	88.6606	2.02	88.2131		2.02	92.424	2.02	91.6231	2.02	93.3694	2.02	261.326	2.02	86.577
	2.03	92.3115		2.03	42.2354	2.05	78.3387	2.03	91.2682	2.03	89.0531	2.03	88.3819		2.03	92.3115	2.03	92.2695	2.03	93.8404	2.03	262.126	2.03	86.7725
	2.04	92.0922		2.04	42.201	2.06	78.4224	2.04	91.6746	2.04	89.3694	2.04	88.5444		2.04	92.0922	2.04	92.771	2.04	94.4909	2.04	263.035	2.04	87.0597
	2.05	92.0911		2.05	42.2768	2.07	78.3765	2.05	92.1338	2.05	89.5938	2.05	88.585		2.05	92.0911	2.05	93.014	2.05	95.0117	2.05	263.93	2.05	87.4406
	2.06	92.4706		2.06	42.4152	2.08	78.4342	2.06	92.4692	2.06	89.6376	2.06	88.5743		2.06	92.4706	2.06	93.0526	2.06	95.1128	2.06	264.665	2.06	87.9231
	2.07	93.0704		2.07	42.5373	2.09	78.7488	2.07	92.5685	2.07	89.475	2.07	88.6586		2.07	93.0704	2.07	93.0771	2.07	94.8387	2.07	265.146	2.07	88.4852
	2.08	93.5548		2.08	42.64	2.1	79.2424	2.08	92.5663	2.08	89.2936	2.08	88.9129		2.08	93.5548	2.08	93.1798	2.08	94.5244	2.08	265.381	2.08	89.0523
	2.09	93.7537		2.09	42.797	2.11	79.6905	2.09	92.6927	2.09	89.3968	2.09	89.3474		2.09	93.7537	2.09	93.262	2.09	94.4616	2.09	265.479	2.09	89.5211
	2.1	93.782		2.1	43.0468	2.12	79.9124	2.1	92.9784	2.1	89.8749	2.1	89.9131		2.1	93.782	2.1	93.2237	2.1	94.6206	2.1	265.598	2.1	89.8155
	2.11	93.8037		2.11	43.3089	2.13	79.8756	2.11	93.2525	2.11	90.4524	2.11	90.4465		2.11	93.8037	2.11	93.1233	2.11	94.7328	2.11	265.88	2.11	89.9288
	2.12	93.8225		2.12	43.4494	2.14	79.6912	2.12	93.4104	2.12	90.7691	2.12	90.7546		2.12	93.8225	2.12	93.124	2.12	94.6423	2.12	266.403	2.12	89.9234
	2.13	93.7808		2.13	43.4246	2.15	79.5554	2.13	93.5304	2.13	90.7243	2.13	90.7899		2.13	93.7808	2.13	93.3588	2.13	94.4689	2.13	267.157	2.13	89.8983
	2.14	93.7398		2.14	43.3377	2.16	79.6326	2.14	93.7291	2.14	90.4836	2.14	90.6623		2.14	93.7398	2.14	93.8177	2.14	94.4134	2.14	268.062	2.14	89.9499
	2.15	93.8191		2.15	43.3391	2.17	79.9613	2.15	94.0237	2.15	90.2816	2.15	90.5449		2.15	93.8191	2.15	94.3177	2.15	94.546	2.15	268.994	2.15	90.1409
	2.16	94.0091		2.16	43.4699	2.18	80.4958	2.16	94.3328	2.16	90.2763	2.16	90.6061		2.16	94.0091	2.16	94.6505	2.16	94.811	2.16	269.829	2.16	90.4849
	2.17	94.2103		2.17	43.6397	2.19	81.1649	2.17	94.5515	2.17	90.4827	2.17	90.8836		2.17	94.2103	2.17	94.783	2.17	95.1	2.17	270.489	2.17	90.9464
	2.18	94.4464		2.18	43.7625	2.2	81.8285	2.18	94.6313	2.18	90.802	2.18	91.2017		2.18	94.4464	2.18	94.8431	2.18	95.3263	2.18	270.967	2.18	91.4528
	2.19	94.8607		2.19	43.8511	2.21	82.2873	2.19	94.6144	2.19	91.1472	2.19	91.3766		2.19	94.8607	2.19	94.9438	2.19	95.5467	2.19	271.336	2.19	91.9113
	2.2	95.4709		2.2	43.9646	2.22	82.4297	2.2	94.6245	2.2	91.5182	2.2	91.4881		2.2	95.4709	2.2	95.1111	2.2	95.9467	2.2	271.704	2.2	92.2279
	2.21	96.0412		2.21	44.1183	2.23	82.3175	2.21	94.8121	2.21	91.9237	2.21	91.7664		2.21	96.0412	2.21	95.3199	2.21	96.5855	2.21	272.164	2.21	92.3388
	2.22	96.288		2.22	44.261	2.24	82.1087	2.22	95.2241	2.22	92.2906	2.22	92.2541		2.22	96.288	2.22	95.5055	2.22	97.2407	2.22	272.753	2.22	92.2487
	2.23	96.2041		2.23	44.3295	2.25	81.948	2.23	95.7228	2.23	92.5316	2.23	92.7264		2.23	96.2041	2.23	95.6002	2.23	97.6053	2.23	273.441	2.23	92.0472
	2.24	96.0693		2.24	44.3269	2.26	81.9086	2.24	96.109	2.24	92.6694	2.24	92.8909		2.24	96.0693	2.24	95.6298	2.24	97.5912	2.24	274.156	2.24	91.8738
	2.25	96.1156		2.25	44.331	2.27	81.9809	2.25	96.3398	2.25	92.8423	2.25	92.6563		2.25	96.1156	2.25	95.7205	2.25	97.4167	2.25	274.825	2.25	91.8398
	2.26	96.3274		2.26	44.4012	2.28	82.1449	2.26	96.5436	2.26	93.1757	2.26	92.3177		2.26	96.3274	2.26	95.9373	2.26	97.4283	2.26	275.406	2.26	91.9684
	2.27	96.5917		2.27	44.5055	2.29	82.4478	2.27	96.7865	2.27	93.6193	2.27	92.3441		2.27	96.5917	2.27	96.1813	2.27	97.7925	2.27	275.905	2.27	92.2065
	2.28	96.8717		2.28	44.5735	2.3	82.9108	2.28	96.9754	2.28	93.9272	2.28	92.8327		2.28	96.8717	2.28	96.3327	2.28	98.3505	2.28	276.363	2.28	92.4885
	2.29	97.1636		2.29	44.5899	2.31	83.3535	2.29	97.075	2.29	93.8802	2.29	93.3856		2.29	97.1636	2.29	96.4059	2.29	98.8232	2.29	276.83	2.29	92.7826
	2.3	97.4072		2.3	44.6007	2.32	83.4821	2.3	97.2095	2.3	93.5319	2.3	93.6463		2.3	97.4072	2.3	96.4682	2.3	99.1054	2.3	277.333	2.3	93.0791
	2.31	97.5525		2.31	44.6578	2.33	83.231	2.31	97.4552	2.31	93.1743	2.31	93.6919		2.31	97.5525	2.31	96.5347	2.31	99.2836	2.31	277.872	2.31	93.3537
	2.32	97.6598		2.32	44.7831	2.34	82.8897	2.32	97.751	2.32	93.0656	2.32	93.7777		2.32	97.6598	2.32	96.6264	2.32	99.4554	2.32	278.441	2.32	93.5627
	2.33	97.7996		2.33	44.9449	2.35	82.7932	2.33	98.0496	2.33	93.2275	2.33	93.9613		2.33	97.7996	2.33	96.7816	2.33	99.6289	2.33	279.052	2.33	93.6762
	2.34	97.9027		2.34	45.0624	2.36	82.9556	2.34	98.3566	2.34	93.5083	2.34	94.1381		2.34	97.9027	2.34	96.9626	2.34	99.7545	2.34	279.73	2.34	93.7076
	2.35	97.861		2.35	45.0804	2.37	83.12	2.35	98.6259	2.35	93.7809	2.35	94.2602		2.35	97.861	2.35	97.1113	2.35	99.8082	2.35	280.48	2.35	93.7056
	2.36	97.7051		2.36	45.0466	2.38	83.1213	2.36	98.7679	2.36	94.009	2.36	94.3569		2.36	97.7051	2.36	97.2893	2.36	99.8349	2.36	281.266	2.36	93.7219
	2.37	97.5393		2.37	45.0914	2.39	83.0359	2.37	98.7653	2.37	94.1847	2.37	94.4532		2.37	97.5393	2.37	97.5808	2.37	99.9098	2.37	282.018	2.37	93.7822
	2.38	97.402		2.38	45.2979	2.4	83.0094	2.38	98.7014	2.38	94.3035	2.38	94.5773		2.38	97.402	2.38	97.9128	2.38	100.091	2.38	282.673	2.38	93.884
	2.39	97.3174		2.39	45.578	2.41	83.1443	2.39	98.6513	2.39	94.3759	2.39	94.7323		2.39	97.3174	2.39	98.1543	2.39	100.381	2.39	283.208	2.39	94.0122
	2.4	97.3813		2.4	45.7514	2.42	83.5139	2.4	98.6239	2.4	94.4352	2.4	94.8401		2.4	97.3813	2.4	98.3263	2.4	100.675	2.4	283.635	2.4	94.1528
	2.41	97.6602		2.41	45.7782	2.43	84.0682	2.41	98.6397	2.41	94.5405	2.41	94.8721		2.41	97.6602	2.41	98.5646	2.41	100.826	2.41	283.983	2.41	94.2948
	2.42	98.0574		2.42	45.7936	2.44	84.5639	2.42	98.7326	2.42	94.7263	2.42	94.9741		2.42	98.0574	2.42	98.9205	2.42	100.821	2.42	284.272	2.42	94.4298
	2.43	98.373		2.43	45.8884	2.45	84.7646	2.43	98.8478	2.43	94.955	2.43	95.2697		2.43	98.373	2.43	99.3032	2.43	100.803	2.43	284.516	2.43	94.559
	2.44	98.4781		2.44	45.9971	2.46	84.6945	2.44	98.9095	2.44	95.1758	2.44	95.6326		2.44	98.4781	2.44	99.6392	2.44	100.89	2.44	284.735	2.44	94.6983
	2.45	98.3937		2.45	46.0262	2.47	84.592	2.45	98.9627	2.45	95.3817	2.45	95.8481		2.45	98.3937	2.45	99.9918	2.45	101.045	2.45	284.953	2.45	94.8677
	2.46	98.265		2.46	45.9793	2.48	84.6191	2.46	99.0773	2.46	95.5717	2.46	95.9128		2.46	98.265	2.46	100.414	2.46	101.177	2.46	285.182	2.46	95.0687
	2.47	98.2886		2.47	45.9349	2.49	84.7104	2.47	99.2192	2.47	95.7555	2.47	95.9943		2.47	98.2886	2.47	100.757	2.47	101.304	2.47	285.412	2.47	95.2733
	2.48	98.5829		2.48	45.9757	2.5	84.7725	2.48	99.3592	2.48	96.0058	2.48	96.1628		2.48	98.5829	2.48	100.78	2.48	101.518	2.48	285.618	2.48	95.4406
	2.49	99.074		2.49	46.1476	2.51	84.9282	2.49	99.5391	2.49	96.3863	2.49	96.3304		2.49	99.074	2.49	100.459	2.49	101.81	2.49	285.795	2.49	95.548
	2.5	99.5477		2.5	46.4271	2.52	85.3726	2.5	99.7419	2.5	96.8081	2.5	96.4307		2.5	99.5477	2.5	100.061	2.5	102.018	2.5	285.973	2.5	95.6076
	2.51	99.8638		2.51	46.708	2.53	86.0189	2.51	99.8769	2.51	97.0729	2.51	96.5257		2.51	99.8638	2.51	99.904	2.51	102.006	2.51	286.215	2.51	95.6509
	2.52	100.077		2.52	46.8736	2.54	86.5044	2.52	99.9083	2.52	97.1075	2.52	96.7012		2.52	100.077	2.52	100.083	2.52	101.828	2.52	286.584	2.52	95.7002
	2.53	100.29		2.53	46.8976	2.55	86.5741	2.53	99.8584	2.53	97.0583	2.53	96.9364		2.53	100.29	2.53	100.435	2.53	101.673	2.53	287.1	2.53	95.7564
	2.54	100.485		2.54	46.8496	2.56	86.3035	2.54	99.7573	2.54	97.0945	2.54	97.1507		2.54	100.485	2.54	100.737	2.54	101.67	2.54	287.74	2.54	95.8097
	2.55	100.603		2.55	46.8109	2.57	85.9568	2.55	99.7043	2.55	97.2191	2.55	97.3243		2.55	100.603	2.55	100.89	2.55	101.795	2.55	288.453	2.55	95.8546
	2.56	100.685		2.56	46.8068	2.58	85.7523	2.56	99.8556	2.56	97.3404	2.56	97.4665		2.56	100.685	2.56	100.912	2.56	101.924	2.56	289.184	2.56	95.8894
	2.57	100.795		2.57	46.8013	2.59	85.7484	2.57	100.255	2.57	97.4078	2.57	97.5323		2.57	100.795	2.57	100.829	2.57	101.948	2.57	289.885	2.57	95.9079
	2.58	100.904		2.58	46.743	2.6	85.8832	2.58	100.775	2.58	97.3872	2.58	97.4844		2.58	100.904	2.58	100.678	2.58	101.899	2.58	290.503	2.58	95.9006
	2.59	100.936		2.59	46.6296	2.61	86.0993	2.59	101.251	2.59	97.2127	2.59	97.3643		2.59	100.936	2.59	100.587	2.59	101.92	2.59	290.971	2.59	95.8706
	2.6	100.905		2.6	46.5305	2.62	86.3781	2.6	101.578	2.6	96.9034	2.6	97.2489		2.6	100.905	2.6	100.734	2.6	102.069	2.6	291.235	2.6	95.8486
	2.61	100.933		2.61	46.5314	2.63	86.6631	2.61	101.724	2.61	96.6808	2.61	97.2127		2.61	100.933	2.61	101.116	2.61	102.279	2.61	291.286	2.61	95.888
	2.62	101.108		2.62	46.6377	2.64	86.8965	2.62	101.752	2.62	96.7931	2.62	97.3095		2.62	101.108	2.62	101.48	2.62	102.527	2.62	291.185	2.62	96.0405
	2.63	101.375		2.63	46.7635	2.65	87.1524	2.63	101.78	2.63	97.2246	2.63	97.5145		2.63	101.375	2.63	101.625	2.63	102.862	2.63	291.034	2.63	96.3263
	2.64	101.624		2.64	46.8443	2.66	87.5702	2.64	101.868	2.64	97.7501	2.64	97.7328		2.64	101.624	2.64	101.691	2.64	103.226	2.64	290.919	2.64	96.7125
	2.65	101.835		2.65	46.9131	2.67	88.1319	2.65	101.937	2.65	98.2181	2.65	97.9099		2.65	101.835	2.65	101.955	2.65	103.468	2.65	290.878	2.65	97.1164
	2.66	102.057		2.66	47.0251	2.68	88.6375	2.66	101.859	2.66	98.575	2.66	98.0967		2.66	102.057	2.66	102.417	2.66	103.525	2.66	290.905	2.66	97.4399
	2.67	102.311		2.67	47.1643	2.69	88.8945	2.67	101.651	2.67	98.7239	2.67	98.3727		2.67	102.311	2.67	102.817	2.67	103.48	2.67	290.989	2.67	97.6214
	2.68	102.546		2.68	47.2606	2.7	88.8427	2.68	101.5	2.68	98.6055	2.68	98.6984		2.68	102.546	2.68	102.962	2.68	103.437	2.68	291.146	2.68	97.671
	2.69	102.694		2.69	47.2634	2.71	88.5783	2.69	101.553	2.69	98.349	2.69	98.9039		2.69	102.694	2.69	102.863	2.69	103.456	2.69	291.415	2.69	97.6592
	2.7	102.755		2.7	47.1912	2.72	88.3454	2.7	101.783	2.7	98.1734	2.7	98.8949		2.7	102.755	2.7	102.617	2.7	103.573	2.7	291.821	2.7	97.6664
	2.71	102.798		2.71	47.1206	2.73	88.4003	2.71	102.1	2.71	98.173	2.71	98.8083		2.71	102.798	2.71	102.326	2.71	103.771	2.71	292.342	2.71	97.7341
	2.72	102.853		2.72	47.115	2.74	88.791	2.72	102.477	2.72	98.2885	2.72	98.8596		2.72	102.853	2.72	102.115	2.72	103.931	2.72	292.905	2.72	97.8555
	2.73	102.873		2.73	47.1688	2.75	89.3133	2.73	102.933	2.73	98.4595	2.73	99.081		2.73	102.873	2.73	102.109	2.73	103.946	2.73	293.419	2.73	98.0024
	2.74	102.824		2.74	47.2473	2.76	89.6794	2.74	103.431	2.74	98.6991	2.74	99.2901		2.74	102.824	2.74	102.358	2.74	103.879	2.74	293.828	2.74	98.1537
	2.75	102.749		2.75	47.3482	2.77	89.7069	2.75	103.84	2.75	99.0135	2.75	99.3027		2.75	102.749	2.75	102.801	2.75	103.948	2.75	294.135	2.75	98.3016
	2.76	102.721		2.76	47.4828	2.78	89.4219	2.76	103.995	2.76	99.3547	2.76	99.1331		2.76	102.721	2.76	103.283	2.76	104.297	2.76	294.407	2.76	98.4407
	2.77	102.762		2.77	47.6187	2.79	89.0462	2.77	103.818	2.77	99.6655	2.77	98.9842		2.77	102.762	2.77	103.583	2.77	104.839	2.77	294.731	2.77	98.5545
	2.78	102.826		2.78	47.6865	2.8	88.858	2.78	103.418	2.78	99.8727	2.78	99.043		2.78	102.826	2.78	103.57	2.78	105.353	2.78	295.164	2.78	98.6148
	2.79	102.829		2.79	47.6572	2.81	88.9877	2.79	103.023	2.79	99.8832	2.79	99.2751		2.79	102.829	2.79	103.382	2.79	105.692	2.79	295.705	2.79	98.5959
	2.8	102.763		2.8	47.6084	2.82	89.2967	2.8	102.803	2.8	99.7115	2.8	99.4461		2.8	102.763	2.8	103.329	2.8	105.83	2.8	296.295	2.8	98.501
	2.81	102.795		2.81	47.6609	2.83	89.4975	2.81	102.747	2.81	99.5558	2.81	99.3849		2.81	102.795	2.81	103.555	2.81	105.764	2.81	296.853	2.81	98.3775
	2.82	103.142		2.82	47.8072	2.84	89.4415	2.82	102.75	2.82	99.613	2.82	99.1933		2.82	103.142	2.82	103.89	2.82	105.487	2.82	297.307	2.82	98.3013
	2.83	103.78		2.83	47.875	2.85	89.2263	2.83	102.768	2.83	99.8376	2.83	99.1229		2.83	103.78	2.83	104.077	2.83	105.105	2.83	297.612	2.83	98.3313
	2.84	104.387		2.84	47.7434	2.86	89.0315	2.84	102.864	2.84	99.9822	2.84	99.2888		2.84	104.387	2.84	104.048	2.84	104.858	2.84	297.753	2.84	98.47
	2.85	104.642		2.85	47.5246	2.87	88.9745	2.85	103.091	2.85	99.8894	2.85	99.6025		2.85	104.642	2.85	103.961	2.85	104.923	2.85	297.74	2.85	98.6615
	2.86	104.508		2.86	47.4397	2.88	89.0874	2.86	103.362	2.86	99.6607	2.86	99.9254		2.86	104.508	2.86	103.996	2.86	105.225	2.86	297.609	2.86	98.8243
	2.87	104.184		2.87	47.5729	2.89	89.2784	2.87	103.489	2.87	99.5083	2.87	100.151		2.87	104.184	2.87	104.139	2.87	105.518	2.87	297.41	2.87	98.8946
	2.88	103.873		2.88	47.8224	2.9	89.3768	2.88	103.389	2.88	99.5442	2.88	100.182		2.88	103.873	2.88	104.169	2.88	105.602	2.88	297.187	2.88	98.8574
	2.89	103.666		2.89	48.0461	2.91	89.3461	2.89	103.187	2.89	99.7662	2.89	99.979		2.89	103.666	2.89	103.917	2.89	105.46	2.89	296.953	2.89	98.7552
	2.9	103.612		2.9	48.1805	2.92	89.3645	2.9	103.092	2.9	100.113	2.9	99.6459		2.9	103.612	2.9	103.494	2.9	105.239	2.9	296.697	2.9	98.6673
	2.91	103.767		2.91	48.2281	2.93	89.5975	2.91	103.191	2.91	100.425	2.91	99.3567		2.91	103.767	2.91	103.171	2.91	105.132	2.91	296.417	2.91	98.667
	2.92	104.068		2.92	48.2105	2.94	89.9927	2.92	103.4	2.92	100.468	2.92	99.1965		2.92	104.068	2.92	103.054	2.92	105.248	2.92	296.159	2.92	98.7818
	2.93	104.302		2.93	48.1646	2.95	90.3643	2.93	103.598	2.93	100.144	2.93	99.1534		2.93	104.302	2.93	103.038	2.93	105.539	2.93	296.017	2.93	98.9852
	2.94	104.331		2.94	48.1394	2.96	90.5814	2.94	103.743	2.94	99.6661	2.94	99.2196		2.94	104.331	2.94	103.052	2.94	105.832	2.94	296.094	2.94	99.2173
	2.95	104.258		2.95	48.1544	2.97	90.6334	2.95	103.818	2.95	99.4015	2.95	99.404		2.95	104.258	2.95	103.149	2.95	105.974	2.95	296.443	2.95	99.4143
	2.96	104.233		2.96	48.1861	2.98	90.5921	2.96	103.805	2.96	99.523	2.96	99.6903		2.96	104.233	2.96	103.334	2.96	105.985	2.96	297.027	2.96	99.5316
	2.97	104.24		2.97	48.203	2.99	90.5378	2.97	103.817	2.97	99.9124	2.97	100.055		2.97	104.24	2.97	103.514	2.97	106.009	2.97	297.737	2.97	99.5568
	2.98	104.207		2.98	48.1981	3	90.4861	2.98	104.08	2.98	100.353	2.98	100.489		2.98	104.207	2.98	103.681	2.98	106.155	2.98	298.443	2.98	99.5145
	2.99	104.148		2.99	48.2009	3.01	90.3908	2.99	104.635	2.99	100.692	2.99	100.972		2.99	104.148	2.99	103.971	2.99	106.407	2.99	299.051	2.99	99.4585
	3	104.08		3	48.2552	3.02	90.2564	3	105.189	3	100.851	3	101.424		3	104.08	3	104.416	3	106.652	3	299.519	3	99.452
	3.01	103.98		3.01	48.3663	3.03	90.1909	3.01	105.365	3.01	100.836	3.01	101.671		3.01	103.98	3.01	104.8	3.01	106.746	3.01	299.842	3.01	99.5431
	3.02	103.933		3.02	48.4984	3.04	90.2508	3.02	105.071	3.02	100.74	3.02	101.553		3.02	103.933	3.02	104.88	3.02	106.641	3.02	300.023	3.02	99.7429
	3.03	104.125		3.03	48.6352	3.05	90.3067	3.03	104.605	3.03	100.656	3.03	101.142		3.03	104.125	3.03	104.659	3.03	106.491	3.03	300.066	3.03	100.019
	3.04	104.56		3.04	48.7839	3.06	90.2073	3.04	104.373	3.04	100.594	3.04	100.73		3.04	104.56	3.04	104.346	3.04	106.498	3.04	299.988	3.04	100.311
	3.05	104.979		3.05	48.9218	3.07	90.018	3.05	104.492	3.05	100.521	3.05	100.551		3.05	104.979	3.05	104.149	3.05	106.664	3.05	299.835	3.05	100.561
	3.06	105.175		3.06	49.0033	3.08	89.9664	3.06	104.728	3.06	100.437	3.06	100.616		3.06	105.175	3.06	104.2	3.06	106.863	3.06	299.683	3.06	100.738
	3.07	105.239		3.07	49.0061	3.09	90.1892	3.07	104.795	3.07	100.363	3.07	100.842		3.07	105.239	3.07	104.536	3.07	107.068	3.07	299.607	3.07	100.84
	3.08	105.351		3.08	48.9378	3.1	90.6083	3.08	104.644	3.08	100.315	3.08	101.162		3.08	105.351	3.08	105.004	3.08	107.294	3.08	299.66	3.08	100.879
	3.09	105.482		3.09	48.8304	3.11	91.0295	3.09	104.456	3.09	100.322	3.09	101.468		3.09	105.482	3.09	105.303	3.09	107.427	3.09	299.842	3.09	100.868
	3.1	105.46		3.1	48.7484	3.12	91.299	3.1	104.438	3.1	100.448	3.1	101.643		3.1	105.46	3.1	105.281	3.1	107.377	3.1	300.103	3.1	100.814
	3.11	105.286		3.11	48.7495	3.13	91.3491	3.11	104.644	3.11	100.703	3.11	101.704		3.11	105.286	3.11	105.091	3.11	107.259	3.11	300.367	3.11	100.739
	3.12	105.166		3.12	48.8248	3.14	91.1825	3.12	104.975	3.12	101.002	3.12	101.785		3.12	105.166	3.12	104.962	3.12	107.188	3.12	300.569	3.12	100.685
	3.13	105.223		3.13	48.9038	3.15	90.9245	3.13	105.308	3.13	101.256	3.13	101.962		3.13	105.223	3.13	104.919	3.13	107.066	3.13	300.685	3.13	100.702
	3.14	105.321		3.14	48.9179	3.16	90.8085	3.14	105.555	3.14	101.434	3.14	102.181		3.14	105.321	3.14	104.842	3.14	106.809	3.14	300.746	3.14	100.804
	3.15	105.296		3.15	48.852	3.17	90.9518	3.15	105.618	3.15	101.532	3.15	102.273		3.15	105.296	3.15	104.684	3.15	106.589	3.15	300.81	3.15	100.952
	3.16	105.206		3.16	48.7563	3.18	91.2124	3.16	105.421	3.16	101.531	3.16	102.059		3.16	105.206	3.16	104.569	3.16	106.623	3.16	300.933	3.16	101.073
	3.17	105.221		3.17	48.702	3.19	91.379	3.17	105.039	3.17	101.422	3.17	101.58		3.17	105.221	3.17	104.686	3.17	106.874	3.17	301.141	3.17	101.112
	3.18	105.355		3.18	48.7254	3.2	91.3871	3.18	104.723	3.18	101.26	3.18	101.185		3.18	105.355	3.18	105.113	3.18	107.131	3.18	301.425	3.18	101.068
	3.19	105.473		3.19	48.8125	3.21	91.2919	3.19	104.695	3.19	101.139	3.19	101.209		3.19	105.473	3.19	105.747	3.19	107.279	3.19	301.75	3.19	100.994
	3.2	105.521		3.2	48.9149	3.22	91.1884	3.2	104.958	3.2	101.123	3.2	101.61		3.2	105.521	3.2	106.332	3.2	107.362	3.2	302.069	3.2	100.952
	3.21	105.566		3.21	48.9783	3.23	91.1991	3.21	105.32	3.21	101.221	3.21	102.027		3.21	105.566	3.21	106.608	3.21	107.421	3.21	302.338	3.21	100.98
	3.22	105.642		3.22	48.9875	3.24	91.3927	3.22	105.579	3.22	101.414	3.22	102.141		3.22	105.642	3.22	106.521	3.22	107.419	3.22	302.522	3.22	101.077
	3.23	105.679		3.23	48.99	3.25	91.6834	3.23	105.637	3.23	101.672	3.23	101.936		3.23	105.679	3.23	106.281	3.23	107.333	3.23	302.617	3.23	101.221
	3.24	105.623		3.24	49.0521	3.26	91.9077	3.24	105.549	3.24	101.953	3.24	101.626		3.24	105.623	3.24	106.14	3.24	107.249	3.24	302.651	3.24	101.39
	3.25	105.539		3.25	49.1843	3.27	92.0136	3.25	105.495	3.25	102.188	3.25	101.415		3.25	105.539	3.25	106.152	3.25	107.323	3.25	302.675	3.25	101.571
	3.26	105.532		3.26	49.3207	3.28	92.0796	3.26	105.64	3.26	102.295	3.26	101.442		3.26	105.532	3.26	106.212	3.26	107.616	3.26	302.729	3.26	101.743
	3.27	105.619		3.27	49.3813	3.29	92.1378	3.27	105.918	3.27	102.235	3.27	101.805		3.27	105.619	3.27	106.258	3.27	107.977	3.27	302.819	3.27	101.882
	3.28	105.736		3.28	49.359	3.3	92.112	3.28	106.068	3.28	102.073	3.28	102.434		3.28	105.736	3.28	106.339	3.28	108.168	3.28	302.911	3.28	101.981
	3.29	105.851		3.29	49.3367	3.31	91.9904	3.29	105.944	3.29	101.95	3.29	103.041		3.29	105.851	3.29	106.502	3.29	108.116	3.29	302.97	3.29	102.058
	3.3	106.003		3.3	49.4072	3.32	91.9066	3.3	105.69	3.3	101.964	3.3	103.35		3.3	106.003	3.3	106.702	3.3	107.981	3.3	302.994	3.3	102.131
	3.31	106.215		3.31	49.5667	3.33	91.9306	3.31	105.538	3.31	102.11	3.31	103.325		3.31	106.215	3.31	106.833	3.31	107.907	3.31	303.032	3.31	102.191
	3.32	106.416		3.32	49.7005	3.34	91.9007	3.32	105.558	3.32	102.351	3.32	103.13		3.32	106.416	3.32	106.792	3.32	107.849	3.32	303.147	3.32	102.202
	3.33	106.508		3.33	49.7011	3.35	91.617	3.33	105.687	3.33	102.66	3.33	102.986		3.33	106.508	3.33	106.568	3.33	107.685	3.33	303.374	3.33	102.135
	3.34	106.536		3.34	49.5963	3.36	91.1428	3.34	105.894	3.34	102.942	3.34	102.987		3.34	106.536	3.34	106.324	3.34	107.422	3.34	303.69	3.34	102.006
	3.35	106.682		3.35	49.5116	3.37	90.779	3.35	106.162	3.35	103.06	3.35	103.005		3.35	106.682	3.35	106.29	3.35	107.21	3.35	304.036	3.35	101.878
	3.36	107.038		3.36	49.5198	3.38	90.7465	3.36	106.377	3.36	102.976	3.36	102.866		3.36	107.038	3.36	106.51	3.36	107.231	3.36	304.368	3.36	101.822
	3.37	107.47		3.37	49.5888	3.39	90.9938	3.37	106.43	3.37	102.806	3.37	102.598		3.37	107.47	3.37	106.81	3.37	107.567	3.37	304.689	3.37	101.87
	3.38	107.785		3.38	49.6546	3.4	91.3304	3.38	106.379	3.38	102.74	3.38	102.374		3.38	107.785	3.38	107.012	3.38	108.082	3.38	305.025	3.38	101.998
	3.39	107.924		3.39	49.6829	3.41	91.6462	3.39	106.395	3.39	102.926	3.39	102.257		3.39	107.924	3.39	107.093	3.39	108.486	3.39	305.383	3.39	102.139
	3.4	107.893		3.4	49.6842	3.42	91.9325	3.4	106.542	3.4	103.351	3.4	102.19		3.4	107.893	3.4	107.117	3.4	108.595	3.4	305.721	3.4	102.235
	3.41	107.675		3.41	49.7058	3.43	92.1543	3.41	106.708	3.41	103.82	3.41	102.19		3.41	107.675	3.41	107.14	3.41	108.488	3.41	305.97	3.41	102.273
	3.42	107.351		3.42	49.7893	3.44	92.2327	3.42	106.764	3.42	104.107	3.42	102.368		3.42	107.351	3.42	107.168	3.42	108.382	3.42	306.072	3.42	102.285
	3.43	107.125		3.43	49.9211	3.45	92.1822	3.43	106.717	3.43	104.151	3.43	102.78		3.43	107.125	3.43	107.101	3.43	108.408	3.43	306.014	3.43	102.321
	3.44	107.093		3.44	50.035	3.46	92.1536	3.44	106.673	3.44	104.094	3.44	103.312		3.44	107.093	3.44	106.807	3.44	108.516	3.44	305.832	3.44	102.418
	3.45	107.112		3.45	50.067	3.47	92.2589	3.45	106.654	3.45	104.109	3.45	103.706		3.45	107.112	3.45	106.381	3.45	108.618	3.45	305.6	3.45	102.579
	3.46	107.037		3.46	50.0105	3.48	92.4259	3.46	106.538	3.46	104.192	3.46	103.775		3.46	107.037	3.46	106.189	3.46	108.725	3.46	305.424	3.46	102.778
	3.47	106.946		3.47	49.9151	3.49	92.5113	3.47	106.234	3.47	104.17	3.47	103.625		3.47	106.946	3.47	106.476	3.47	108.835	3.47	305.433	3.47	102.98
	3.48	107.017		3.48	49.8317	3.5	92.4867	3.48	105.881	3.48	103.956	3.48	103.523		3.48	107.017	3.48	107.056	3.48	108.835	3.48	305.735	3.48	103.146
	3.49	107.285		3.49	49.7756	3.51	92.4239	3.49	105.721	3.49	103.712	3.49	103.574		3.49	107.285	3.49	107.57	3.49	108.699	3.49	306.354	3.49	103.246
	3.5	107.627		3.5	49.7437	3.52	92.3639	3.5	105.808	3.5	103.683	3.5	103.699		3.5	107.627	3.5	107.892	3.5	108.623	3.5	307.188	3.5	103.27
	3.51	107.843		3.51	49.7323	3.53	92.3033	3.51	106.009	3.51	103.86	3.51	103.824		3.51	107.843	3.51	108.112	3.51	108.804	3.51	308.026	3.51	103.233
	3.52	107.744		3.52	49.7322	3.54	92.277	3.52	106.256	3.52	104.022	3.52	103.905		3.52	107.744	3.52	108.278	3.52	109.15	3.52	308.637	3.52	103.172
	3.53	107.308		3.53	49.7331	3.55	92.3653	3.53	106.6	3.53	104.082	3.53	103.856		3.53	107.308	3.53	108.34	3.53	109.362	3.53	308.88	3.53	103.13
	3.54	106.761		3.54	49.7386	3.56	92.6198	3.54	107.008	3.54	104.136	3.54	103.63		3.54	106.761	3.54	108.256	3.54	109.296	3.54	308.754	3.54	103.132
	3.55	106.428		3.55	49.769	3.57	93.0113	3.55	107.307	3.55	104.169	3.55	103.309		3.55	106.428	3.55	108.051	3.55	109.106	3.55	308.371	3.55	103.171
	3.56	106.477		3.56	49.8411	3.58	93.4145	3.56	107.394	3.56	104.046	3.56	103.067		3.56	106.477	3.56	107.781	3.56	108.981	3.56	307.876	3.56	103.211
	3.57	106.813		3.57	49.9379	3.59	93.6375	3.57	107.356	3.57	103.804	3.57	103.058		3.57	106.813	3.57	107.496	3.57	108.914	3.57	307.392	3.57	103.219
	3.58	107.188		3.58	50.001	3.6	93.5705	3.58	107.34	3.58	103.624	3.58	103.303		3.58	107.188	3.58	107.225	3.58	108.847	3.58	306.993	3.58	103.192
	3.59	107.42		3.59	49.9792	3.61	93.3359	3.59	107.421	3.59	103.553	3.59	103.627		3.59	107.42	3.59	107	3.59	108.869	3.59	306.724	3.59	103.167
	3.6	107.497		3.6	49.8938	3.62	93.1794	3.6	107.589	3.6	103.509	3.6	103.818		3.6	107.497	3.6	106.918	3.6	109.116	3.6	306.618	3.6	103.196
	3.61	107.525		3.61	49.8237	3.63	93.1984	3.61	107.783	3.61	103.504	3.61	103.871		3.61	107.525	3.61	107.128	3.61	109.544	3.61	306.692	3.61	103.305
	3.62	107.623		3.62	49.8173	3.64	93.2812	3.62	107.929	3.62	103.639	3.62	103.964		3.62	107.623	3.62	107.649	3.62	109.889	3.62	306.934	3.62	103.476
	3.63	107.846		3.63	49.8608	3.65	93.3109	3.63	107.961	3.63	103.938	3.63	104.192		3.63	107.846	3.63	108.236	3.63	109.903	3.63	307.288	3.63	103.651
	3.64	108.105		3.64	49.9418	3.66	93.3395	3.64	107.829	3.64	104.312	3.64	104.447		3.64	108.105	3.64	108.521	3.64	109.621	3.64	307.668	3.64	103.771
	3.65	108.222		3.65	50.067	3.67	93.5144	3.65	107.54	3.65	104.661	3.65	104.567		3.65	108.222	3.65	108.334	3.65	109.346	3.65	307.996	3.65	103.797
	3.66	108.135		3.66	50.1985	3.68	93.848	3.66	107.252	3.66	104.924	3.66	104.503		3.66	108.135	3.66	107.876	3.66	109.314	3.66	308.236	3.66	103.725
	3.67	107.983		3.67	50.2585	3.69	94.1494	3.67	107.215	3.67	105.022	3.67	104.34		3.67	107.983	3.67	107.547	3.67	109.497	3.67	308.416	3.67	103.575
	3.68	107.96		3.68	50.205	3.7	94.2521	3.68	107.513	3.68	104.882	3.68	104.206		3.68	107.96	3.68	107.594	3.68	109.722	3.68	308.605	3.68	103.384
	3.69	108.139		3.69	50.063	3.71	94.216	3.69	107.917	3.69	104.56	3.69	104.144		3.69	108.139	3.69	107.923	3.69	109.834	3.69	308.866	3.69	103.197
	3.7	108.431		3.7	49.9027	3.72	94.1949	3.7	108.032	3.7	104.222	3.7	104.066		3.7	108.431	3.7	108.239	3.7	109.727	3.7	309.219	3.7	103.051
	3.71	108.617		3.71	49.8212	3.73	94.2102	3.71	107.663	3.71	103.983	3.71	103.878		3.71	108.617	3.71	108.287	3.71	109.404	3.71	309.635	3.71	102.964
	3.72	108.503		3.72	49.8819	3.74	94.1825	3.72	107.05	3.72	103.866	3.72	103.653		3.72	108.503	3.72	108.023	3.72	109.039	3.72	310.056	3.72	102.941
	3.73	108.115		3.73	50.046	3.75	94.0796	3.73	106.689	3.73	103.865	3.73	103.58		3.73	108.115	3.73	107.604	3.73	108.878	3.73	310.424	3.73	102.987
	3.74	107.688		3.74	50.208	3.76	93.9232	3.74	106.856	3.74	103.913	3.74	103.76		3.74	107.688	3.74	107.251	3.74	109.035	3.74	310.7	3.74	103.104
	3.75	107.416		3.75	50.2935	3.77	93.7339	3.75	107.412	3.75	103.867	3.75	104.1		3.75	107.416	3.75	107.109	3.75	109.401	3.75	310.866	3.75	103.276
	3.76	107.375		3.76	50.3045	3.78	93.5518	3.76	108.015	3.76	103.689	3.76	104.449		3.76	107.375	3.76	107.192	3.76	109.77	3.76	310.924	3.76	103.469
	3.77	107.642		3.77	50.272	3.79	93.4757	3.77	108.388	3.77	103.596	3.77	104.738		3.77	107.642	3.77	107.415	3.77	110.011	3.77	310.895	3.77	103.644
	3.78	108.227		3.78	50.229	3.8	93.6136	3.78	108.434	3.78	103.855	3.78	104.942		3.78	108.227	3.78	107.702	3.78	110.145	3.78	310.822	3.78	103.786
	3.79	108.878		3.79	50.223	3.81	93.9493	3.79	108.281	3.79	104.472	3.79	105.015		3.79	108.878	3.79	108.054	3.79	110.256	3.79	310.748	3.79	103.896
	3.8	109.246		3.8	50.288	3.82	94.2811	3.8	108.191	3.8	105.166	3.8	105.001		3.8	109.246	3.8	108.468	3.8	110.35	3.8	310.695	3.8	103.979
	3.81	109.277		3.81	50.387	3.83	94.3743	3.81	108.287	3.81	105.615	3.81	105.072		3.81	109.277	3.81	108.824	3.81	110.364	3.81	310.656	3.81	104.038
	3.82	109.208		3.82	50.4245	3.84	94.1932	3.82	108.425	3.82	105.673	3.82	105.309		3.82	109.208	3.82	108.936	3.82	110.326	3.82	310.609	3.82	104.071
	3.83	109.17		3.83	50.3675	3.85	93.9259	3.83	108.417	3.83	105.437	3.83	105.519		3.83	109.17	3.83	108.732	3.83	110.365	3.83	310.554	3.83	104.077
	3.84	109.05		3.84	50.31	3.86	93.7641	3.84	108.298	3.84	105.121	3.84	105.436		3.84	109.05	3.84	108.35	3.84	110.493	3.84	310.532	3.84	104.061
	3.85	108.755		3.85	50.3635	3.87	93.7085	3.85	108.323	3.85	104.856	3.85	105.075		3.85	108.755	3.85	108.044	3.85	110.553	3.85	310.62	3.85	104.032
	3.86	108.454		3.86	50.514	3.88	93.6443	3.86	108.728	3.86	104.642	3.86	104.738		3.86	108.454	3.86	108.012	3.86	110.478	3.86	310.882	3.86	104.002
	3.87	108.429		3.87	50.644	3.89	93.5759	3.87	109.435	3.87	104.475	3.87	104.698		3.87	108.429	3.87	108.283	3.87	110.406	3.87	311.334	3.87	103.983
	3.88	108.728		3.88	50.686	3.9	93.6484	3.88	110.019	3.88	104.407	3.88	104.951		3.88	108.728	3.88	108.678	3.88	110.485	3.88	311.928	3.88	103.991
	3.89	109.085		3.89	50.6745	3.91	93.9056	3.89	110.081	3.89	104.456	3.89	105.302		3.89	109.085	3.89	108.906	3.89	110.725	3.89	312.557	3.89	104.034
	3.9	109.235		3.9	50.668	3.92	94.1962	3.9	109.699	3.9	104.555	3.9	105.608		3.9	109.235	3.9	108.847	3.9	111.034	3.9	313.097	3.9	104.1
	3.91	109.167		3.91	50.6925	3.93	94.371	3.91	109.345	3.91	104.644	3.91	105.819		3.91	109.167	3.91	108.642	3.91	111.243	3.91	313.434	3.91	104.157
	3.92	109.036		3.92	50.752	3.94	94.4143	3.92	109.344	3.92	104.721	3.92	105.866		3.92	109.036	3.92	108.453	3.92	111.16	3.92	313.502	3.92	104.17
	3.93	108.965		3.93	50.8145	3.95	94.3616	3.93	109.567	3.93	104.769	3.93	105.7		3.93	108.965	3.93	108.327	3.93	110.735	3.93	313.29	3.93	104.13
	3.94	109.025		3.94	50.825	3.96	94.2405	3.94	109.688	3.94	104.751	3.94	105.447		3.94	109.025	3.94	108.332	3.94	110.155	3.94	312.844	3.94	104.068
	3.95	109.26		3.95	50.78	3.97	94.0943	3.95	109.579	3.95	104.689	3.95	105.321		3.95	109.26	3.95	108.545	3.95	109.689	3.95	312.249	3.95	104.04
	3.96	109.601		3.96	50.74	3.98	93.9551	3.96	109.389	3.96	104.672	3.96	105.356		3.96	109.601	3.96	108.884	3.96	109.499	3.96	311.602	3.96	104.079
	3.97	109.862		3.97	50.7455	3.99	93.8025	3.97	109.288	3.97	104.762	3.97	105.36		3.97	109.862	3.97	109.163	3.97	109.628	3.97	311.002	3.97	104.171
	3.98	109.932		3.98	50.77	4	93.6215	3.98	109.272	3.98	104.93	3.98	105.169		3.98	109.932	3.98	109.314	3.98	110.06	3.98	310.535	3.98	104.282
	3.99	109.87		3.99	50.7745	4.01	93.4883	3.99	109.261	3.99	105.065	3.99	104.862		3.99	109.87	3.99	109.408	3.99	110.672	3.99	310.264	3.99	104.382
	4	109.769		4	50.755	4.02	93.5298	4	109.234	4	105.084	4	104.682		4	109.769	4	109.505	4	111.204	4	310.223	4	104.442
	4.01	109.655		4.01	50.7185	4.03	93.785	4.01	109.174	4.01	105.025	4.01	104.75		4.01	109.655	4.01	109.558	4.01	111.45	4.01	310.402	4.01	104.427
	4.02	109.515		4.02	50.6595	4.04	94.1523	4.02	109.012	4.02	104.989	4.02	104.953		4.02	109.515	4.02	109.474	4.02	111.486	4.02	310.749	4.02	104.311
	4.03	109.324		4.03	50.575	4.05	94.477	4.03	108.764	4.03	105.022	4.03	105.156		4.03	109.324	4.03	109.23	4.03	111.58	4.03	311.186	4.03	104.113
	4.04	109.098		4.04	50.479	4.06	94.6583	4.04	108.601	4.04	105.099	4.04	105.388		4.04	109.098	4.04	108.919	4.04	111.834	4.04	311.632	4.04	103.91
	4.05	108.947		4.05	50.392	4.07	94.7017	4.05	108.674	4.05	105.177	4.05	105.707		4.05	108.947	4.05	108.705	4.05	112.047	4.05	312.031	4.05	103.795
	4.06	108.965		4.06	50.3245	4.08	94.7133	4.06	108.926	4.06	105.235	4.06	106.003		4.06	108.965	4.06	108.748	4.06	111.999	4.06	312.358	4.06	103.831
	4.07	109.111		4.07	50.2965	4.09	94.7995	4.07	109.138	4.07	105.307	4.07	106.107		4.07	109.111	4.07	109.071	4.07	111.722	4.07	312.613	4.07	104.015
	4.08	109.302		4.08	50.3285	4.1	94.9508	4.08	109.169	4.08	105.486	4.08	106.025		4.08	109.302	4.08	109.469	4.08	111.42	4.08	312.813	4.08	104.282
	4.09	109.57		4.09	50.413	4.11	95.0693	4.09	109.109	4.09	105.826	4.09	105.924		4.09	109.57	4.09	109.683	4.09	111.224	4.09	312.984	4.09	104.529
	4.1	109.963		4.1	50.5115	4.12	95.1117	4.1	109.165	4.1	106.221	4.1	105.85		4.1	109.963	4.1	109.685	4.1	111.134	4.1	313.153	4.1	104.653
	4.11	110.383		4.11	50.594	4.13	95.1291	4.11	109.415	4.11	106.484	4.11	105.603		4.11	110.383	4.11	109.672	4.11	111.112	4.11	313.348	4.11	104.604
	4.12	110.656		4.12	50.676	4.14	95.1408	4.12	109.722	4.12	106.512	4.12	105.051		4.12	110.656	4.12	109.746	4.12	111.148	4.12	313.579	4.12	104.408
	4.13	110.697		4.13	50.79	4.15	95.0507	4.13	109.914	4.13	106.325	4.13	104.451		4.13	110.697	4.13	109.755	4.13	111.255	4.13	313.833	4.13	104.158
	4.14	110.506		4.14	50.903	4.16	94.7762	4.14	109.97	4.14	105.996	4.14	104.256		4.14	110.506	4.14	109.537	4.14	111.447	4.14	314.073	4.14	103.957
	4.15	110.11		4.15	50.9225	4.17	94.4176	4.15	109.985	4.15	105.623	4.15	104.641		4.15	110.11	4.15	109.174	4.15	111.696	4.15	314.253	4.15	103.857
	4.16	109.62		4.16	50.829	4.18	94.1887	4.16	110.006	4.16	105.303	4.16	105.364		4.16	109.62	4.16	108.875	4.16	111.864	4.16	314.351	4.16	103.845
	4.17	109.223		4.17	50.7355	4.19	94.1754	4.17	110.008	4.17	105.107	4.17	106.022		4.17	109.223	4.17	108.737	4.17	111.803	4.17	314.383	4.17	103.88
	4.18	109.029		4.18	50.756	4.2	94.2557	4.18	109.99	4.18	105.145	4.18	106.325		4.18	109.029	4.18	108.759	4.18	111.538	4.18	314.401	4.18	103.943
	4.19	108.997		4.19	50.879	4.21	94.2804	4.19	109.973	4.19	105.511	4.19	106.194		4.19	108.997	4.19	108.956	4.19	111.267	4.19	314.461	4.19	104.054
	4.2	109.047		4.2	51.016	4.22	94.2428	4.2	109.898	4.2	106.072	4.2	105.776		4.2	109.047	4.2	109.327	4.2	111.16	4.2	314.591	4.2	104.235
	4.21	109.151		4.21	51.118	4.23	94.244	4.21	109.691	4.21	106.474	4.21	105.365		4.21	109.151	4.21	109.788	4.21	111.235	4.21	314.781	4.21	104.468
	4.22	109.251		4.22	51.177	4.24	94.3981	4.22	109.461	4.22	106.487	4.22	105.226		4.22	109.251	4.22	110.229	4.22	111.382	4.22	314.999	4.22	104.699
	4.23	109.255		4.23	51.192	4.25	94.7749	4.23	109.47	4.23	106.256	4.23	105.452		4.23	109.255	4.23	110.561	4.23	111.452	4.23	315.224	4.23	104.867
	4.24	109.194		4.24	51.178	4.26	95.2934	4.24	109.808	4.24	106.085	4.24	105.932		4.24	109.194	4.24	110.711	4.24	111.38	4.24	315.468	4.24	104.934
	4.25	109.25		4.25	51.1625	4.27	95.679	4.25	110.227	4.25	106.084	4.25	106.428		4.25	109.25	4.25	110.647	4.25	111.257	4.25	315.759	4.25	104.888
	4.26	109.519		4.26	51.145	4.28	95.6788	4.26	110.413	4.26	106.109	4.26	106.705		4.26	109.519	4.26	110.421	4.26	111.254	4.26	316.117	4.26	104.756
	4.27	109.884		4.27	51.107	4.29	95.3221	4.27	110.35	4.27	105.98	4.27	106.651		4.27	109.884	4.27	110.163	4.27	111.464	4.27	316.526	4.27	104.604
	4.28	110.169		4.28	51.0655	4.3	94.8971	4.28	110.314	4.28	105.641	4.28	106.336		4.28	110.169	4.28	110.028	4.28	111.875	4.28	316.937	4.28	104.511
	4.29	110.313		4.29	51.0565	4.31	94.693	4.29	110.488	4.29	105.187	4.29	105.921		4.29	110.313	4.29	110.099	4.29	112.439	4.29	317.282	4.29	104.534
	4.3	110.348		4.3	51.085	4.32	94.7703	4.3	110.725	4.3	104.832	4.3	105.545		4.3	110.348	4.3	110.278	4.3	113.035	4.3	317.503	4.3	104.667
	4.31	110.394		4.31	51.1275	4.33	94.9532	4.31	110.766	4.31	104.769	4.31	105.313		4.31	110.394	4.31	110.358	4.31	113.406	4.31	317.568	4.31	104.853
	4.32	110.6		4.32	51.168	4.34	95.0529	4.32	110.558	4.32	104.981	4.32	105.331		4.32	110.6	4.32	110.28	4.32	113.302	4.32	317.479	4.32	105.02
	4.33	110.925		4.33	51.202	4.35	95.0654	4.33	110.28	4.33	105.291	4.33	105.638		4.33	110.925	4.33	110.194	4.33	112.751	4.33	317.268	4.33	105.135
	4.34	111.051		4.34	51.217	4.36	95.1096	4.34	110.16	4.34	105.596	4.34	106.099		4.34	111.051	4.34	110.196	4.34	112.083	4.34	316.983	4.34	105.207
	4.35	110.737		4.35	51.198	4.37	95.252	4.35	110.279	4.35	105.89	4.35	106.467		4.35	110.737	4.35	110.193	4.35	111.631	4.35	316.672	4.35	105.259
	4.36	110.161		4.36	51.147	4.38	95.4666	4.36	110.507	4.36	106.119	4.36	106.579		4.36	110.161	4.36	110.14	4.36	111.492	4.36	316.37	4.36	105.285
	4.37	109.743		4.37	51.0965	4.39	95.6946	4.37	110.647	4.37	106.188	4.37	106.468		4.37	109.743	4.37	110.176	4.37	111.604	4.37	316.093	4.37	105.254
	4.38	109.722		4.38	51.09	4.4	95.8733	4.38	110.633	4.38	106.081	4.38	106.32		4.38	109.722	4.38	110.371	4.38	111.896	4.38	315.835	4.38	105.146
	4.39	110.014		4.39	51.1415	4.41	95.945	4.39	110.559	4.39	105.904	4.39	106.312		4.39	110.014	4.39	110.548	4.39	112.251	4.39	315.577	4.39	104.992
	4.4	110.377		4.4	51.203	4.42	95.8893	4.4	110.521	4.4	105.842	4.4	106.452		4.4	110.377	4.4	110.546	4.4	112.472	4.4	315.295	4.4	104.864
	4.41	110.634		4.41	51.1875	4.43	95.7504	4.41	110.53	4.41	105.986	4.41	106.581		4.41	110.634	4.41	110.455	4.41	112.404	4.41	314.979	4.41	104.836
	4.42	110.759		4.42	51.0685	4.44	95.6124	4.42	110.538	4.42	106.196	4.42	106.571		4.42	110.759	4.42	110.433	4.42	112.117	4.42	314.642	4.42	104.938
	4.43	110.802		4.43	50.9615	4.45	95.5206	4.43	110.48	4.43	106.279	4.43	106.466		4.43	110.802	4.43	110.442	4.43	111.881	4.43	314.321	4.43	105.131
	4.44	110.8		4.44	51.0245	4.46	95.4293	4.44	110.317	4.44	106.242	4.44	106.405		4.44	110.8	4.44	110.364	4.44	111.925	4.44	314.072	4.44	105.332
	4.45	110.808		4.45	51.26	4.47	95.2563	4.45	110.068	4.45	106.221	4.45	106.469		4.45	110.808	4.45	110.245	4.45	112.205	4.45	313.964	4.45	105.453
	4.46	110.876		4.46	51.4835	4.48	95.0187	4.46	109.846	4.46	106.274	4.46	106.638		4.46	110.876	4.46	110.26	4.46	112.506	4.46	314.058	4.46	105.457
	4.47	110.932		4.47	51.502	4.49	94.9091	4.47	109.791	4.47	106.368	4.47	106.815		4.47	110.932	4.47	110.508	4.47	112.713	4.47	314.387	4.47	105.373
	4.48	110.831		4.48	51.2955	4.5	95.1463	4.48	109.928	4.48	106.461	4.48	106.903		4.48	110.831	4.48	110.9	4.48	112.813	4.48	314.927	4.48	105.272
	4.49	110.593		4.49	51.0155	4.51	95.698	4.49	110.117	4.49	106.526	4.49	106.884		4.49	110.593	4.49	111.194	4.49	112.737	4.49	315.582	4.49	105.218
	4.5	110.444		4.5	50.845	4.52	96.2359	4.5	110.159	4.5	106.556	4.5	106.843		4.5	110.444	4.5	111.168	4.5	112.429	4.5	316.205	4.5	105.239
	4.51	110.511		4.51	50.86	4.53	96.4523	4.51	110.011	4.51	106.572	4.51	106.911		4.51	110.511	4.51	110.846	4.51	112.054	4.51	316.654	4.51	105.324
	4.52	110.622		4.52	51.0145	4.54	96.3698	4.52	109.881	4.52	106.593	4.52	107.146		4.52	110.622	4.52	110.473	4.52	111.912	4.52	316.856	4.52	105.436
	4.53	110.532		4.53	51.2355	4.55	96.2345	4.53	109.994	4.53	106.608	4.53	107.414		4.53	110.532	4.53	110.256	4.53	112.137	4.53	316.85	4.53	105.524
	4.54	110.224		4.54	51.475	4.56	96.1427	4.54	110.317	4.54	106.581	4.54	107.509		4.54	110.224	4.54	110.176	4.54	112.563	4.54	316.772	4.54	105.541
	4.55	109.912		4.55	51.6645	4.57	95.9722	4.55	110.634	4.55	106.499	4.55	107.425		4.55	109.912	4.55	110.069	4.55	112.879	4.55	316.789	4.55	105.472
	4.56	109.81		4.56	51.731	4.58	95.6901	4.56	110.832	4.56	106.425	4.56	107.396		4.56	109.81	4.56	109.849	4.56	112.913	4.56	317.017	4.56	105.344
	4.57	109.949		4.57	51.695	4.59	95.4639	4.57	110.939	4.57	106.447	4.57	107.611		4.57	109.949	4.57	109.605	4.57	112.777	4.57	317.479	4.57	105.212
	4.58	110.193		4.58	51.655	4.6	95.4025	4.58	110.961	4.58	106.54	4.58	108.008		4.58	110.193	4.58	109.504	4.58	112.703	4.58	318.109	4.58	105.123
	4.59	110.386		4.59	51.659	4.61	95.436	4.59	110.871	4.59	106.614	4.59	108.353		4.59	110.386	4.59	109.632	4.59	112.757	4.59	318.8	4.59	105.096
	4.6	110.509		4.6	51.6655	4.62	95.5049	4.6	110.73	4.6	106.682	4.6	108.476		4.6	110.509	4.6	109.944	4.6	112.816	4.6	319.458	4.6	105.123
	4.61	110.635		4.61	51.644	4.63	95.649	4.61	110.643	4.61	106.822	4.61	108.404		4.61	110.635	4.61	110.3	4.61	112.772	4.61	320.037	4.61	105.194
	4.62	110.753		4.62	51.631	4.64	95.8662	4.62	110.596	4.62	107.006	4.62	108.247		4.62	110.753	4.62	110.52	4.62	112.645	4.62	320.544	4.62	105.296
	4.63	110.771		4.63	51.664	4.65	96.0454	4.63	110.49	4.63	107.112	4.63	108.074		4.63	110.771	4.63	110.492	4.63	112.525	4.63	321.036	4.63	105.421
	4.64	110.734		4.64	51.725	4.66	96.0796	4.64	110.348	4.64	107.089	4.64	107.944		4.64	110.734	4.64	110.282	4.64	112.473	4.64	321.617	4.64	105.558
	4.65	110.851		4.65	51.7715	4.67	95.9684	4.65	110.313	4.65	107.008	4.65	107.944		4.65	110.851	4.65	110.078	4.65	112.469	4.65	322.424	4.65	105.703
	4.66	111.194		4.66	51.8045	4.68	95.7904	4.66	110.386	4.66	106.947	4.66	108.113		4.66	111.194	4.66	110.018	4.66	112.435	4.66	323.592	4.66	105.85
	4.67	111.521		4.67	51.8675	4.69	95.6137	4.67	110.34	4.67	106.899	4.67	108.376		4.67	111.521	4.67	110.138	4.67	112.29	4.67	325.207	4.67	105.979
	4.68	111.536		4.68	51.9725	4.7	95.4643	4.68	110.044	4.68	106.826	4.68	108.551		4.68	111.536	4.68	110.434	4.68	111.959	4.68	327.261	4.68	106.072
	4.69	111.233		4.69	52.0775	4.71	95.3779	4.69	109.751	4.69	106.75	4.69	108.469		4.69	111.233	4.69	110.839	4.69	111.459	4.69	329.649	4.69	106.141
	4.7	110.868		4.7	52.1505	4.72	95.4002	4.7	109.841	4.7	106.762	4.7	108.148		4.7	110.868	4.7	111.184	4.7	111.027	4.7	332.215	4.7	106.233
	4.71	110.655		4.71	52.2165	4.73	95.5075	4.71	110.327	4.71	106.919	4.71	107.802		4.71	110.655	4.71	111.339	4.71	111.006	4.71	334.81	4.71	106.388
	4.72	110.598		4.72	52.318	4.74	95.6234	4.72	110.832	4.72	107.143	4.72	107.603		4.72	110.598	4.72	111.384	4.72	111.485	4.72	337.332	4.72	106.59
	4.73	110.636		4.73	52.449	4.75	95.7386	4.73	111.054	4.73	107.298	4.73	107.527		4.73	110.636	4.73	111.452	4.73	112.152	4.73	339.719	4.73	106.765
	4.74	110.823		4.74	52.5485	4.76	95.929	4.74	111.037	4.74	107.359	4.74	107.47		4.74	110.823	4.74	111.458	4.74	112.57	4.74	341.927	4.74	106.835
	4.75	111.23		4.75	52.578	4.77	96.2606	4.75	110.996	4.75	107.433	4.75	107.396		4.75	111.23	4.75	111.226	4.75	112.557	4.75	343.911	4.75	106.773
	4.76	111.703		4.76	52.601	4.78	96.709	4.76	111.037	4.76	107.587	4.76	107.344		4.76	111.703	4.76	110.862	4.76	112.28	4.76	345.634	4.76	106.619
	4.77	111.93		4.77	52.724	4.79	97.1361	4.77	111.09	4.77	107.763	4.77	107.401		4.77	111.93	4.77	110.705	4.77	112.043	4.77	347.064	4.77	106.434
	4.78	111.807		4.78	52.973	4.8	97.3845	4.78	111.071	4.78	107.872	4.78	107.617		4.78	111.807	4.78	110.883	4.78	112.035	4.78	348.168	4.78	106.271
	4.79	111.548		4.79	53.294	4.81	97.4798	4.79	111.044	4.79	107.89	4.79	107.915		4.79	111.548	4.79	111.159	4.79	112.23	4.79	348.88	4.79	106.164
	4.8	111.412		4.8	53.669	4.82	97.6653	4.8	111.151	4.8	107.853	4.8	108.166		4.8	111.412	4.8	111.244	4.8	112.511	4.8	349.101	4.8	106.142
	4.81	111.508		4.81	54.1385	4.83	98.1384	4.81	111.443	4.81	107.841	4.81	108.362		4.81	111.508	4.81	111.084	4.81	112.836	4.81	348.727	4.81	106.226
	4.82	111.806		4.82	54.7345	4.84	98.8517	4.82	111.843	4.82	107.984	4.82	108.595		4.82	111.806	4.82	110.859	4.82	113.209	4.82	347.699	4.82	106.407
	4.83	112.193		4.83	55.455	4.85	99.6545	4.83	112.271	4.83	108.395	4.83	108.9		4.83	112.193	4.83	110.805	4.83	113.496	4.83	346.045	4.83	106.632
	4.84	112.504		4.84	56.3005	4.86	100.509	4.84	112.712	4.84	109.031	4.84	109.249		4.84	112.504	4.84	111.027	4.84	113.514	4.84	343.876	4.84	106.825
	4.85	112.638		4.85	57.296	4.87	101.487	4.85	113.157	4.85	109.692	4.85	109.667		4.85	112.638	4.85	111.419	4.85	113.323	4.85	341.358	4.85	106.931
	4.86	112.665		4.86	58.4955	4.88	102.665	4.86	113.518	4.86	110.205	4.86	110.218		4.86	112.665	4.86	111.76	4.86	113.222	4.86	338.672	4.86	106.943
	4.87	112.729		4.87	59.963	4.89	104.113	4.87	113.681	4.87	110.583	4.87	110.899		4.87	112.729	4.87	111.879	4.87	113.386	4.87	335.999	4.87	106.897
	4.88	112.857		4.88	61.751	4.9	105.939	4.88	113.7	4.88	110.975	4.88	111.625		4.88	112.857	4.88	111.74	4.88	113.686	4.88	333.521	4.88	106.849
	4.89	112.96		4.89	63.899	4.91	108.209	4.89	113.874	4.89	111.484	4.89	112.348		4.89	112.96	4.89	111.428	4.89	113.886	4.89	331.405	4.89	106.851
	4.9	112.993		4.9	66.4055	4.92	110.808	4.9	114.533	4.9	112.129	4.9	113.177		4.9	112.993	4.9	111.074	4.9	113.883	4.9	329.775	4.9	106.951
	4.91	113.011		4.91	69.1565	4.93	113.485	4.91	115.717	4.91	112.937	4.91	114.307		4.91	113.011	4.91	110.804	4.91	113.705	4.91	328.672	4.91	107.175
	4.92	113.126		4.92	71.972	4.94	116.038	4.92	117.182	4.92	113.938	4.92	115.814		4.92	113.126	4.92	110.681	4.92	113.412	4.92	328.041	4.92	107.517
	4.93	113.439		4.93	74.7785	4.95	118.365	4.93	118.679	4.93	115.135	4.93	117.616		4.93	113.439	4.93	110.691	4.93	113.113	4.93	327.749	4.93	107.921
	4.94	113.984		4.94	77.6205	4.96	120.397	4.94	120.093	4.94	116.557	4.94	119.631		4.94	113.984	4.94	110.819	4.94	112.98	4.94	327.633	4.94	108.29
	4.95	114.709		4.95	80.4645	4.97	122.005	4.95	121.327	4.95	118.211	4.95	121.856		4.95	114.709	4.95	111.104	4.95	113.112	4.95	327.536	4.95	108.529
	4.96	115.616		4.96	83.0895	4.98	123.031	4.96	122.289	4.96	119.964	4.96	124.271		4.96	115.616	4.96	111.569	4.96	113.444	4.96	327.332	4.96	108.608
	4.97	116.886		4.97	85.198	4.99	123.485	4.97	123.018	4.97	121.616	4.97	126.73		4.97	116.886	4.97	112.133	4.97	113.843	4.97	326.932	4.97	108.581
	4.98	118.72		4.98	86.586	5	123.498	4.98	123.662	4.98	123.123	4.98	129.012		4.98	118.72	4.98	112.649	4.98	114.213	4.98	326.32	4.98	108.554
	4.99	121.087		4.99	87.1965	5.01	123.027	4.99	124.283	4.99	124.608	4.99	130.937		4.99	121.087	4.99	112.979	4.99	114.445	4.99	325.563	4.99	108.615
	5	123.784		5	87.02	5.02	121.917	5	124.804	5	126.099	5	132.426		5	123.784	5	113.039	5	114.417	5	324.802	5	108.802
	5.01	126.72		5.01	86.0265	5.03	120.277	5.01	125.127	5.01	127.372	5.01	133.466		5.01	126.72	5.01	112.826	5.01	114.203	5.01	324.199	5.01	109.125
	5.02	129.931		5.02	84.313	5.04	118.396	5.02	125.241	5.02	128.182	5.02	134.04		5.02	129.931	5.02	112.464	5.02	114.108	5.02	323.863	5.02	109.608
	5.03	133.269		5.03	82.176	5.05	116.431	5.03	125.219	5.03	128.501	5.03	134.114		5.03	133.269	5.03	112.23	5.03	114.368	5.03	323.808	5.03	110.282
	5.04	136.29		5.04	79.878	5.06	114.43	5.04	125.124	5.04	128.412	5.04	133.746		5.04	136.29	5.04	112.435	5.04	114.913	5.04	323.96	5.04	111.153
	5.05	138.532		5.05	77.484	5.07	112.467	5.05	124.881	5.05	127.952	5.05	133.131		5.05	138.532	5.05	113.149	5.05	115.501	5.05	324.199	5.05	112.196
	5.06	139.781		5.06	75.0115	5.08	110.61	5.06	124.307	5.06	127.201	5.06	132.402		5.06	139.781	5.06	114.059	5.06	115.929	5.06	324.409	5.06	113.394
	5.07	139.974		5.07	72.5775	5.09	108.877	5.07	123.295	5.07	126.322	5.07	131.381		5.07	139.974	5.07	114.769	5.07	116.073	5.07	324.497	5.07	114.78
	5.08	138.997		5.08	70.315	5.1	107.226	5.08	121.948	5.08	125.385	5.08	129.751		5.08	138.997	5.08	115.284	5.08	115.987	5.08	324.395	5.08	116.432
	5.09	136.82		5.09	68.252	5.11	105.586	5.09	120.528	5.09	124.282	5.09	127.514		5.09	136.82	5.09	116.072	5.09	115.986	5.09	324.054	5.09	118.449
	5.1	133.75		5.1	66.339	5.12	103.908	5.1	119.303	5.1	122.888	5.1	125.075		5.1	133.75	5.1	117.616	5.1	116.443	5.1	323.459	5.1	120.917
	5.11	130.328		5.11	64.5645	5.13	102.186	5.11	118.415	5.11	121.257	5.11	122.836		5.11	130.328	5.11	120.031	5.11	117.464	5.11	322.656	5.11	123.895
	5.12	126.984		5.12	62.9795	5.14	100.459	5.12	117.805	5.12	119.578	5.12	120.918		5.12	126.984	5.12	123.158	5.12	118.869	5.12	321.77	5.12	127.359
	5.13	123.934		5.13	61.635	5.15	98.8701	5.13	117.257	5.13	117.988	5.13	119.292		5.13	123.934	5.13	126.932	5.13	120.455	5.13	320.979	5.13	131.15
	5.14	121.309		5.14	60.5285	5.16	97.6579	5.14	116.588	5.14	116.559	5.14	117.917		5.14	121.309	5.14	131.551	5.14	122.221	5.14	320.451	5.14	134.95
	5.15	119.197		5.15	59.586	5.17	96.9905	5.15	115.807	5.15	115.392	5.15	116.7		5.15	119.197	5.15	137.206	5.15	124.348	5.15	320.275	5.15	138.331
	5.16	117.58		5.16	58.676	5.18	96.7907	5.16	115.09	5.16	114.579	5.16	115.542		5.16	117.58	5.16	143.615	5.16	126.917	5.16	320.426	5.16	140.851
	5.17	116.335		5.17	57.701	5.19	96.7877	5.17	114.619	5.17	114.084	5.17	114.49		5.17	116.335	5.17	149.772	5.17	129.658	5.17	320.788	5.17	142.17
	5.18	115.313		5.18	56.707	5.2	96.7251	5.18	114.426	5.18	113.742	5.18	113.664		5.18	115.313	5.18	154.269	5.18	131.98	5.18	321.204	5.18	142.139
	5.19	114.398		5.19	55.8595	5.21	96.4926	5.19	114.349	5.19	113.325	5.19	113.034		5.19	114.398	5.19	156.006	5.19	133.266	5.19	321.544	5.19	140.835
	5.2	113.545		5.2	55.2605	5.22	96.1566	5.2	114.134	5.2	112.654	5.2	112.396		5.2	113.545	5.2	154.737	5.2	133.227	5.2	321.735	5.2	138.517
	5.21	112.833		5.21	54.8415	5.23	95.9426	5.21	113.685	5.21	111.723	5.21	111.603		5.21	112.833	5.21	151.028	5.21	132.031	5.21	321.764	5.21	135.518
	5.22	112.384		5.22	54.4845	5.24	96.0561	5.22	113.183	5.22	110.749	5.22	110.728		5.22	112.384	5.22	145.833	5.22	130.056	5.22	321.652	5.22	132.147
	5.23	112.168		5.23	54.18	5.25	96.3749	5.23	112.86	5.23	109.987	5.23	109.968		5.23	112.168	5.23	140.094	5.23	127.602	5.23	321.437	5.23	128.659
	5.24	112.01		5.24	53.96	5.26	96.4295	5.24	112.748	5.24	109.501	5.24	109.474		5.24	112.01	5.24	134.519	5.24	124.921	5.24	321.152	5.24	125.261
	5.25	111.835		5.25	53.7605	5.27	95.8812	5.25	112.777	5.25	109.162	5.25	109.296		5.25	111.835	5.25	129.502	5.25	122.345	5.25	320.824	5.25	122.121
	5.26	111.726		5.26	53.4725	5.28	94.9643	5.26	112.89	5.26	108.854	5.26	109.344		5.26	111.726	5.26	125.188	5.26	120.175	5.26	320.485	5.26	119.359
	5.27	111.73		5.27	53.112	5.29	94.2899	5.27	112.926	5.27	108.604	5.27	109.382		5.27	111.73	5.27	121.63	5.27	118.479	5.27	320.177	5.27	117.025
	5.28	111.793		5.28	52.8185	5.3	94.2768	5.28	112.666	5.28	108.529	5.28	109.213		5.28	111.793	5.28	118.855	5.28	117.183	5.28	319.951	5.28	115.11
	5.29	111.86		5.29	52.685	5.31	94.882	5.29	112.144	5.29	108.684	5.29	108.88		5.29	111.86	5.29	116.809	5.29	116.267	5.29	319.852	5.29	113.568
	5.3	111.921		5.3	52.6645	5.32	95.7262	5.3	111.665	5.3	108.929	5.3	108.58		5.3	111.921	5.3	115.349	5.3	115.716	5.3	319.897	5.3	112.354
	5.31	111.975		5.31	52.6275	5.33	96.3393	5.31	111.445	5.31	108.989	5.31	108.423		5.31	111.975	5.31	114.328	5.31	115.384	5.31	320.068	5.31	111.424
	5.32	111.988		5.32	52.485	5.34	96.4366	5.32	111.425	5.32	108.734	5.32	108.339		5.32	111.988	5.32	113.619	5.32	115.116	5.32	320.319	5.32	110.706
	5.33	111.896		5.33	52.276	5.35	96.0962	5.33	111.473	5.33	108.33	5.33	108.198		5.33	111.896	5.33	113.093	5.33	114.933	5.33	320.591	5.33	110.099
	5.34	111.687		5.34	52.135	5.36	95.6145	5.34	111.559	5.34	108.016	5.34	107.979		5.34	111.687	5.34	112.646	5.34	114.924	5.34	320.821	5.34	109.518
	5.35	111.477		5.35	52.155	5.37	95.195	5.35	111.674	5.35	107.875	5.35	107.793		5.35	111.477	5.35	112.269	5.35	115.028	5.35	320.956	5.35	108.938
	5.36	111.443		5.36	52.284	5.38	94.8665	5.36	111.78	5.36	107.904	5.36	107.724		5.36	111.443	5.36	112.049	5.36	115.104	5.36	320.952	5.36	108.41
	5.37	111.624		5.37	52.37	5.39	94.6313	5.37	111.872	5.37	108.108	5.37	107.756		5.37	111.624	5.37	112.041	5.37	115.09	5.37	320.787	5.37	108.006
	5.38	111.865		5.38	52.2895	5.4	94.5366	5.38	111.959	5.38	108.408	5.38	107.903		5.38	111.865	5.38	112.143	5.38	114.966	5.38	320.477	5.38	107.755
	5.39	111.975		5.39	52.0595	5.41	94.6021	5.39	112.019	5.39	108.602	5.39	108.24		5.39	111.975	5.39	112.197	5.39	114.706	5.39	320.079	5.39	107.626
	5.4	111.897		5.4	51.8265	5.42	94.7768	5.4	112.095	5.4	108.557	5.4	108.712		5.4	111.897	5.4	112.178	5.4	114.413	5.4	319.677	5.4	107.556
	5.41	111.725		5.41	51.72	5.43	94.9741	5.41	112.318	5.41	108.331	5.41	109.095		5.41	111.725	5.41	112.197	5.41	114.298	5.41	319.364	5.41	107.494
	5.42	111.606		5.42	51.7415	5.44	95.1191	5.42	112.713	5.42	108.085	5.42	109.219		5.42	111.606	5.42	112.312	5.42	114.408	5.42	319.21	5.42	107.429
	5.43	111.608		5.43	51.812	5.45	95.1686	5.43	113.101	5.43	107.974	5.43	109.073		5.43	111.608	5.43	112.41	5.43	114.55	5.43	319.232	5.43	107.373
	5.44	111.703		5.44	51.8685	5.46	95.0994	5.44	113.253	5.44	108.072	5.44	108.748		5.44	111.703	5.44	112.321	5.44	114.561	5.44	319.389	5.44	107.334
	5.45	111.849		5.45	51.8605	5.47	94.9179	5.45	113.106	5.45	108.287	5.45	108.403		5.45	111.849	5.45	112.029	5.45	114.486	5.45	319.596	5.45	107.292
	5.46	112.018		5.46	51.7495	5.48	94.7256	5.46	112.806	5.46	108.409	5.46	108.212		5.46	112.018	5.46	111.713	5.46	114.441	5.46	319.777	5.46	107.204
	5.47	112.135		5.47	51.5785	5.49	94.7092	5.47	112.577	5.47	108.331	5.47	108.231		5.47	112.135	5.47	111.548	5.47	114.487	5.47	319.894	5.47	107.048
	5.48	112.126		5.48	51.493	5.5	94.9439	5.48	112.53	5.48	108.168	5.48	108.368		5.48	112.126	5.48	111.532	5.48	114.654	5.48	319.958	5.48	106.842
	5.49	112.03		5.49	51.622	5.51	95.2373	5.49	112.601	5.49	108.115	5.49	108.512		5.49	112.03	5.49	111.537	5.49	114.92	5.49	319.996	5.49	106.634
	5.5	111.968		5.5	51.919	5.52	95.2933	5.5	112.658	5.5	108.241	5.5	108.632		5.5	111.968	5.5	111.503	5.5	115.152	5.5	320.023	5.5	106.464
	5.51	111.987		5.51	52.184	5.53	95.0199	5.51	112.625	5.51	108.466	5.51	108.738		5.51	111.987	5.51	111.477	5.51	115.19	5.51	320.034	5.51	106.343
	5.52	112.025		5.52	52.2635	5.54	94.5928	5.52	112.504	5.52	108.661	5.52	108.814		5.52	112.025	5.52	111.507	5.52	115.015	5.52	320.026	5.52	106.258
	5.53	112.009		5.53	52.183	5.55	94.254	5.53	112.368	5.53	108.717	5.53	108.81		5.53	112.009	5.53	111.591	5.53	114.747	5.53	320.027	5.53	106.205
	5.54	111.945		5.54	52.047	5.56	94.1316	5.54	112.327	5.54	108.599	5.54	108.71		5.54	111.945	5.54	111.737	5.54	114.512	5.54	320.096	5.54	106.193
	5.55	111.885		5.55	51.8935	5.57	94.2144	5.55	112.447	5.55	108.392	5.55	108.546		5.55	111.885	5.55	111.975	5.55	114.361	5.55	320.289	5.55	106.238
	5.56	111.847		5.56	51.7185	5.58	94.404	5.56	112.674	5.56	108.246	5.56	108.346		5.56	111.847	5.56	112.294	5.56	114.28	5.56	320.614	5.56	106.338
	5.57	111.815		5.57	51.576	5.59	94.5964	5.57	112.9	5.57	108.244	5.57	108.134		5.57	111.815	5.57	112.614	5.57	114.25	5.57	321.014	5.57	106.473
	5.58	111.819		5.58	51.5495	5.6	94.7492	5.58	113.06	5.58	108.334	5.58	107.933		5.58	111.819	5.58	112.825	5.58	114.289	5.58	321.386	5.58	106.618
	5.59	111.92		5.59	51.6435	5.61	94.8558	5.59	113.117	5.59	108.394	5.59	107.723		5.59	111.92	5.59	112.847	5.59	114.413	5.59	321.627	5.59	106.759
	5.6	112.094		5.6	51.78	5.62	94.8909	5.6	113.061	5.6	108.341	5.6	107.47		5.6	112.094	5.6	112.712	5.6	114.563	5.6	321.684	5.6	106.887
	5.61	112.198		5.61	51.9035	5.63	94.8368	5.61	112.965	5.61	108.182	5.61	107.245		5.61	112.198	5.61	112.573	5.61	114.644	5.61	321.572	5.61	106.993
	5.62	112.164		5.62	52.0165	5.64	94.7291	5.62	112.915	5.62	108.005	5.62	107.221		5.62	112.164	5.62	112.57	5.62	114.68	5.62	321.354	5.62	107.055
	5.63	112.17		5.63	52.111	5.65	94.6359	5.63	112.884	5.63	107.9	5.63	107.481		5.63	112.17	5.63	112.694	5.63	114.826	5.63	321.105	5.63	107.052
	5.64	112.417		5.64	52.153	5.66	94.6062	5.64	112.784	5.64	107.901	5.64	107.881		5.64	112.417	5.64	112.841	5.64	115.151	5.64	320.882	5.64	106.982
	5.65	112.783		5.65	52.1355	5.67	94.6376	5.65	112.605	5.65	107.998	5.65	108.171		5.65	112.783	5.65	112.919	5.65	115.527	5.65	320.719	5.65	106.872
	5.66	112.908		5.66	52.0795	5.68	94.6816	5.66	112.397	5.66	108.175	5.66	108.23		5.66	112.908	5.66	112.869	5.66	115.804	5.66	320.638	5.66	106.766
	5.67	112.668		5.67	51.9965	5.69	94.7097	5.67	112.216	5.67	108.423	5.67	108.125		5.67	112.668	5.67	112.658	5.67	115.948	5.67	320.652	5.67	106.695
	5.68	112.343		5.68	51.9025	5.7	94.7642	5.68	112.125	5.68	108.702	5.68	107.962		5.68	112.343	5.68	112.316	5.68	115.958	5.68	320.767	5.68	106.664
	5.69	112.273		5.69	51.837	5.71	94.8806	5.69	112.184	5.69	108.895	5.69	107.799		5.69	112.273	5.69	111.991	5.69	115.849	5.69	320.966	5.69	106.655
	5.7	112.494		5.7	51.812	5.72	94.9836	5.7	112.39	5.7	108.88	5.7	107.7		5.7	112.494	5.7	111.891	5.7	115.717	5.7	321.21	5.7	106.644
	5.71	112.776		5.71	51.7755	5.73	94.9544	5.71	112.662	5.71	108.675	5.71	107.76		5.71	112.776	5.71	112.092	5.71	115.657	5.71	321.447	5.71	106.624
	5.72	112.904		5.72	51.6765	5.74	94.791	5.72	112.866	5.72	108.429	5.72	107.993		5.72	112.904	5.72	112.439	5.72	115.656	5.72	321.624	5.72	106.607
	5.73	112.823		5.73	51.528	5.75	94.628	5.73	112.904	5.73	108.239	5.73	108.249		5.73	112.823	5.73	112.709	5.73	115.653	5.73	321.703	5.73	106.613
	5.74	112.602		5.74	51.3895	5.76	94.5891	5.74	112.834	5.74	108.108	5.74	108.323		5.74	112.602	5.74	112.824	5.74	115.606	5.74	321.662	5.74	106.657
	5.75	112.364		5.75	51.3305	5.77	94.6703	5.75	112.85	5.75	108.088	5.75	108.17		5.75	112.364	5.75	112.818	5.75	115.491	5.75	321.505	5.75	106.738
	5.76	112.235		5.76	51.4135	5.78	94.7848	5.76	113.049	5.76	108.235	5.76	107.959		5.76	112.235	5.76	112.682	5.76	115.344	5.76	321.26	5.76	106.847
	5.77	112.251		5.77	51.637	5.79	94.8597	5.77	113.304	5.77	108.447	5.77	107.879		5.77	112.251	5.77	112.387	5.77	115.269	5.77	320.976	5.77	106.971
	5.78	112.354		5.78	51.885	5.8	94.8494	5.78	113.419	5.78	108.541	5.78	107.949		5.78	112.354	5.78	112.039	5.78	115.323	5.78	320.712	5.78	107.082
	5.79	112.47		5.79	52.009	5.81	94.7347	5.79	113.375	5.79	108.483	5.79	108.063		5.79	112.47	5.79	111.856	5.79	115.424	5.79	320.511	5.79	107.142
	5.8	112.545		5.8	51.9755	5.82	94.5844	5.8	113.316	5.8	108.401	5.8	108.188		5.8	112.545	5.8	111.929	5.8	115.443	5.8	320.387	5.8	107.115
	5.81	112.581		5.81	51.89	5.83	94.5517	5.81	113.34	5.81	108.359	5.81	108.384		5.81	112.581	5.81	112.118	5.81	115.308	5.81	320.318	5.81	107
	5.82	112.684		5.82	51.859	5.84	94.7134	5.82	113.417	5.82	108.278	5.82	108.615		5.82	112.684	5.82	112.252	5.82	115.041	5.82	320.266	5.82	106.842
	5.83	112.95		5.83	51.8745	5.85	94.951	5.83	113.514	5.83	108.117	5.83	108.736		5.83	112.95	5.83	112.33	5.83	114.767	5.83	320.199	5.83	106.705
	5.84	113.272		5.84	51.858	5.86	95.0677	5.84	113.644	5.84	108.003	5.84	108.715		5.84	113.272	5.84	112.42	5.84	114.671	5.84	320.11	5.84	106.636
	5.85	113.4		5.85	51.7835	5.87	95.0005	5.85	113.763	5.85	108.082	5.85	108.666		5.85	113.4	5.85	112.485	5.85	114.848	5.85	320.02	5.85	106.636
	5.86	113.258		5.86	51.7065	5.88	94.8669	5.86	113.743	5.86	108.291	5.86	108.649		5.86	113.258	5.86	112.422	5.86	115.158	5.86	319.969	5.86	106.679
	5.87	113.06		5.87	51.6815	5.89	94.82	5.87	113.513	5.87	108.417	5.87	108.627		5.87	113.06	5.87	112.228	5.87	115.334	5.87	319.99	5.87	106.732
	5.88	113.034		5.88	51.702	5.9	94.8898	5.88	113.162	5.88	108.337	5.88	108.594		5.88	113.034	5.88	112.023	5.88	115.258	5.88	320.1	5.88	106.758
	5.89	113.161		5.89	51.715	5.91	94.9706	5.89	112.844	5.89	108.129	5.89	108.587		5.89	113.161	5.89	111.924	5.89	115.064	5.89	320.29	5.89	106.733
	5.9	113.284		5.9	51.682	5.92	94.9477	5.9	112.665	5.9	107.953	5.9	108.582		5.9	113.284	5.9	111.962	5.9	114.956	5.9	320.544	5.9	106.658
	5.91	113.354		5.91	51.6195	5.93	94.8072	5.91	112.693	5.91	107.884	5.91	108.504		5.91	113.354	5.91	112.141	5.91	115.028	5.91	320.852	5.91	106.567
	5.92	113.458		5.92	51.5755	5.94	94.6148	5.92	112.97	5.92	107.88	5.92	108.362		5.92	113.458	5.92	112.475	5.92	115.248	5.92	321.22	5.92	106.508
	5.93	113.627		5.93	51.5645	5.95	94.4376	5.93	113.427	5.93	107.858	5.93	108.276		5.93	113.627	5.93	112.884	5.93	115.511	5.93	321.653	5.93	106.502
	5.94	113.708		5.94	51.5555	5.96	94.321	5.94	113.87	5.94	107.772	5.94	108.332		5.94	113.708	5.94	113.16	5.94	115.714	5.94	322.131	5.94	106.536
	5.95	113.53		5.95	51.517	5.97	94.2847	5.95	114.109	5.95	107.66	5.95	108.45		5.95	113.53	5.95	113.171	5.95	115.845	5.95	322.591	5.95	106.593
	5.96	113.155		5.96	51.447	5.98	94.2821	5.96	114.095	5.96	107.627	5.96	108.503		5.96	113.155	5.96	113.007	5.96	115.976	5.96	322.94	5.96	106.668
	5.97	112.853		5.97	51.3715	5.99	94.2212	5.97	113.921	5.97	107.732	5.97	108.485		5.97	112.853	5.97	112.85	5.97	116.143	5.97	323.105	5.97	106.773
	5.98	112.784		5.98	51.331	6	94.0995	5.98	113.716	5.98	107.911	5.98	108.473		5.98	112.784	5.98	112.783	5.98	116.297	5.98	323.066	5.98	106.908
	5.99	112.819		5.99	51.354	6.01	94.0601	5.99	113.536	5.99	108.046	5.99	108.485		5.99	112.819	5.99	112.815	5.99	116.37	5.99	322.872	5.99	107.055
	6	112.748		6	51.422	6.02	94.2017	6	113.375	6	108.064	6	108.483		6	112.748	6	112.946	6	116.345	6	322.61	6	107.181
	6.01	112.52		6.01	51.4885	6.03	94.3901	6.01	113.256	6.01	107.959	6.01	108.455		6.01	112.52	6.01	113.109	6.01	116.261	6.01	322.363	6.01	107.271
	6.02	112.243		6.02	51.5395	6.04	94.3973	6.02	113.217	6.02	107.788	6.02	108.42		6.02	112.243	6.02	113.156	6.02	116.204	6.02	322.181	6.02	107.329
	6.03	112.073		6.03	51.613	6.05	94.1985	6.03	113.227	6.03	107.662	6.03	108.395		6.03	112.073	6.03	113.029	6.03	116.252	6.03	322.068	6.03	107.378
	6.04	112.083		6.04	51.736	6.06	93.993	6.04	113.242	6.04	107.703	6.04	108.412		6.04	112.083	6.04	112.822	6.04	116.411	6.04	322	6.04	107.441
	6.05	112.206		6.05	51.871	6.07	93.9585	6.05	113.314	6.05	107.958	6.05	108.528		6.05	112.206	6.05	112.659	6.05	116.611	6.05	321.941	6.05	107.524
	6.06	112.324		6.06	51.9655	6.08	94.1098	6.06	113.525	6.06	108.368	6.06	108.729		6.06	112.324	6.06	112.601	6.06	116.763	6.06	321.862	6.06	107.612
	6.07	112.437		6.07	52.017	6.09	94.3745	6.07	113.842	6.07	108.823	6.07	108.882		6.07	112.437	6.07	112.642	6.07	116.795	6.07	321.752	6.07	107.673
	6.08	112.642		6.08	52.0665	6.1	94.7011	6.08	114.123	6.08	109.203	6.08	108.866		6.08	112.642	6.08	112.691	6.08	116.679	6.08	321.631	6.08	107.681
	6.09	112.925		6.09	52.136	6.11	95.084	6.09	114.257	6.09	109.41	6.09	108.71		6.09	112.925	6.09	112.648	6.09	116.469	6.09	321.551	6.09	107.626
	6.1	113.138		6.1	52.207	6.12	95.5408	6.1	114.247	6.1	109.426	6.1	108.553		6.1	113.138	6.1	112.542	6.1	116.268	6.1	321.578	6.1	107.522
	6.11	113.206		6.11	52.2315	6.13	96.0783	6.11	114.19	6.11	109.331	6.11	108.503		6.11	113.206	6.11	112.52	6.11	116.128	6.11	321.756	6.11	107.401
	6.12	113.218		6.12	52.1665	6.14	96.6637	6.12	114.174	6.12	109.185	6.12	108.549		6.12	113.218	6.12	112.661	6.12	116.047	6.12	322.064	6.12	107.295
	6.13	113.3		6.13	52.006	6.15	97.2306	6.13	114.182	6.13	108.969	6.13	108.587		6.13	113.3	6.13	112.861	6.13	116.023	6.13	322.412	6.13	107.227
	6.14	113.467		6.14	51.788	6.16	97.7011	6.14	114.129	6.14	108.672	6.14	108.524		6.14	113.467	6.14	112.965	6.14	116.037	6.14	322.676	6.14	107.206
	6.15	113.615		6.15	51.5705	6.17	97.9848	6.15	113.997	6.15	108.384	6.15	108.371		6.15	113.615	6.15	112.965	6.15	116.039	6.15	322.762	6.15	107.236
	6.16	113.624		6.16	51.417	6.18	97.9908	6.16	113.855	6.16	108.209	6.16	108.212		6.16	113.624	6.16	112.996	6.16	116.027	6.16	322.657	6.16	107.301
	6.17	113.492		6.17	51.381	6.19	97.6915	6.17	113.77	6.17	108.158	6.17	108.115		6.17	113.492	6.17	113.145	6.17	116.078	6.17	322.435	6.17	107.359
	6.18	113.359		6.18	51.465	6.2	97.174	6.18	113.768	6.18	108.207	6.18	108.111		6.18	113.359	6.18	113.331	6.18	116.222	6.18	322.202	6.18	107.354
	6.19	113.363		6.19	51.598	6.21	96.6012	6.19	113.853	6.19	108.357	6.19	108.207		6.19	113.363	6.19	113.448	6.19	116.373	6.19	322.049	6.19	107.251
	6.2	113.495		6.2	51.6895	6.22	96.0985	6.2	113.997	6.2	108.58	6.2	108.391		6.2	113.495	6.2	113.502	6.2	116.457	6.2	322.013	6.2	107.068
	6.21	113.631		6.21	51.705	6.23	95.6734	6.21	114.149	6.21	108.779	6.21	108.635		6.21	113.631	6.21	113.548	6.21	116.532	6.21	322.083	6.21	106.871
	6.22	113.677		6.22	51.666	6.24	95.2805	6.22	114.271	6.22	108.882	6.22	108.885		6.22	113.677	6.22	113.583	6.22	116.688	6.22	322.226	6.22	106.739
	6.23	113.621		6.23	51.6065	6.25	94.952	6.23	114.343	6.23	108.908	6.23	109.056		6.23	113.621	6.23	113.577	6.23	116.918	6.23	322.403	6.23	106.726
	6.24	113.497		6.24	51.556	6.26	94.7842	6.24	114.379	6.24	108.901	6.24	109.085		6.24	113.497	6.24	113.544	6.24	117.139	6.24	322.584	6.24	106.842
	6.25	113.36		6.25	51.5305	6.27	94.7895	6.25	114.452	6.25	108.857	6.25	108.976		6.25	113.36	6.25	113.524	6.25	117.301	6.25	322.749	6.25	107.053
	6.26	113.299		6.26	51.5105	6.28	94.847	6.26	114.631	6.26	108.788	6.26	108.805		6.26	113.299	6.26	113.57	6.26	117.417	6.26	322.892	6.26	107.3
	6.27	113.363		6.27	51.461	6.29	94.8266	6.27	114.888	6.27	108.771	6.27	108.68		6.27	113.363	6.27	113.719	6.27	117.531	6.27	323.018	6.27	107.522
	6.28	113.498		6.28	51.3935	6.3	94.7017	6.28	115.114	6.28	108.863	6.28	108.671		6.28	113.498	6.28	113.913	6.28	117.666	6.28	323.133	6.28	107.684
	6.29	113.615		6.29	51.369	6.31	94.5127	6.29	115.199	6.29	108.993	6.29	108.757		6.29	113.615	6.29	114.022	6.29	117.806	6.29	323.222	6.29	107.776
	6.3	113.688		6.3	51.4295	6.32	94.2891	6.3	115.11	6.3	109.021	6.3	108.854		6.3	113.688	6.3	113.978	6.3	117.902	6.3	323.25	6.3	107.801
	6.31	113.726		6.31	51.5605	6.33	94.0618	6.31	114.933	6.31	108.882	6.31	108.909		6.31	113.726	6.31	113.842	6.31	117.904	6.31	323.173	6.31	107.765
	6.32	113.726		6.32	51.717	6.34	93.8795	6.32	114.828	6.32	108.67	6.32	108.926		6.32	113.726	6.32	113.728	6.32	117.784	6.32	322.974	6.32	107.676
	6.33	113.69		6.33	51.846	6.35	93.7635	6.33	114.847	6.33	108.536	6.33	108.92		6.33	113.69	6.33	113.715	6.33	117.57	6.33	322.686	6.33	107.556
	6.34	113.657		6.34	51.9075	6.36	93.7155	6.34	114.87	6.34	108.543	6.34	108.889		6.34	113.657	6.34	113.793	6.34	117.357	6.34	322.402	6.34	107.454
	6.35	113.72		6.35	51.91	6.37	93.7774	6.35	114.793	6.35	108.614	6.35	108.841		6.35	113.72	6.35	113.875	6.35	117.244	6.35	322.238	6.35	107.422
	6.36	113.963		6.36	51.903	6.38	93.9877	6.36	114.662	6.36	108.625	6.36	108.79		6.36	113.963	6.36	113.893	6.36	117.231	6.36	322.284	6.36	107.49
	6.37	114.36		6.37	51.905	6.39	94.2795	6.37	114.574	6.37	108.551	6.37	108.754		6.37	114.36	6.37	113.868	6.37	117.256	6.37	322.557	6.37	107.643
	6.38	114.75		6.38	51.884	6.4	94.494	6.38	114.552	6.38	108.533	6.38	108.763		6.38	114.75	6.38	113.858	6.38	117.285	6.38	322.982	6.38	107.838
	6.39	114.963		6.39	51.8295	6.41	94.514	6.39	114.592	6.39	108.743	6.39	108.862		6.39	114.963	6.39	113.902	6.39	117.317	6.39	323.431	6.39	108.037
	6.4	114.934		6.4	51.785	6.42	94.3746	6.4	114.709	6.4	109.152	6.4	109.074		6.4	114.934	6.4	114.007	6.4	117.352	6.4	323.786	6.4	108.221
	6.41	114.703		6.41	51.8005	6.43	94.214	6.41	114.915	6.41	109.532	6.41	109.352		6.41	114.703	6.41	114.147	6.41	117.393	6.41	324.006	6.41	108.373
	6.42	114.365		6.42	51.876	6.44	94.1139	6.42	115.201	6.42	109.713	6.42	109.587		6.42	114.365	6.42	114.265	6.42	117.411	6.42	324.137	6.42	108.464
	6.43	114.035		6.43	51.96	6.45	94.0483	6.43	115.551	6.43	109.729	6.43	109.681		6.43	114.035	6.43	114.256	6.43	117.333	6.43	324.272	6.43	108.459
	6.44	113.793		6.44	51.987	6.46	93.9882	6.44	115.917	6.44	109.696	6.44	109.618		6.44	113.793	6.44	114.025	6.44	117.18	6.44	324.482	6.44	108.35
	6.45	113.656		6.45	51.9355	6.47	93.9496	6.45	116.191	6.45	109.664	6.45	109.457		6.45	113.656	6.45	113.617	6.45	117.145	6.45	324.776	6.45	108.176
	6.46	113.649		6.46	51.8565	6.48	93.9267	6.46	116.276	6.46	109.623	6.46	109.277		6.46	113.649	6.46	113.262	6.46	117.4	6.46	325.095	6.46	108.003
	6.47	113.81		6.47	51.8295	6.49	93.8715	6.47	116.211	6.47	109.563	6.47	109.146		6.47	113.81	6.47	113.208	6.47	117.871	6.47	325.355	6.47	107.891
	6.48	114.071		6.48	51.888	6.5	93.7657	6.48	116.133	6.48	109.474	6.48	109.102		6.48	114.071	6.48	113.495	6.48	118.304	6.48	325.487	6.48	107.855
	6.49	114.248		6.49	51.9985	6.51	93.6813	6.49	116.073	6.49	109.352	6.49	109.134		6.49	114.248	6.49	113.913	6.49	118.517	6.49	325.472	6.49	107.866
	6.5	114.261		6.5	52.103	6.52	93.732	6.5	115.929	6.5	109.23	6.5	109.186		6.5	114.261	6.5	114.186	6.5	118.516	6.5	325.343	6.5	107.877
	6.51	114.232		6.51	52.1685	6.53	93.9178	6.51	115.697	6.51	109.148	6.51	109.189		6.51	114.232	6.51	114.212	6.51	118.398	6.51	325.171	6.51	107.866
	6.52	114.305		6.52	52.1885	6.54	94.0739	6.52	115.532	6.52	109.073	6.52	109.103		6.52	114.305	6.52	114.088	6.52	118.216	6.52	325.028	6.52	107.843
	6.53	114.477		6.53	52.1655	6.55	94.0611	6.53	115.524	6.53	108.917	6.53	108.968		6.53	114.477	6.53	113.933	6.53	117.977	6.53	324.955	6.53	107.832
	6.54	114.653		6.54	52.1085	6.56	93.9337	6.54	115.612	6.54	108.661	6.54	108.893		6.54	114.653	6.54	113.775	6.54	117.725	6.54	324.935	6.54	107.847
	6.55	114.774		6.55	52.0555	6.57	93.8485	6.55	115.767	6.55	108.418	6.55	108.952		6.55	114.774	6.55	113.621	6.55	117.527	6.55	324.907	6.55	107.89
	6.56	114.839		6.56	52.0555	6.58	93.9117	6.56	116.009	6.56	108.349	6.56	109.071		6.56	114.839	6.56	113.516	6.56	117.399	6.56	324.793	6.56	107.956
	6.57	114.85		6.57	52.1215	6.59	94.1402	6.57	116.254	6.57	108.529	6.57	109.083		6.57	114.85	6.57	113.493	6.57	117.341	6.57	324.548	6.57	108.047
	6.58	114.81		6.58	52.204	6.6	94.438	6.58	116.327	6.58	108.881	6.58	108.905		6.58	114.81	6.58	113.533	6.58	117.388	6.58	324.178	6.58	108.167
	6.59	114.762		6.59	52.2215	6.61	94.6118	6.59	116.173	6.59	109.239	6.59	108.648		6.59	114.762	6.59	113.586	6.59	117.565	6.59	323.735	6.59	108.306
	6.6	114.789		6.6	52.1315	6.62	94.5165	6.6	115.898	6.6	109.491	6.6	108.507		6.6	114.789	6.6	113.63	6.6	117.825	6.6	323.297	6.6	108.433
	6.61	114.902		6.61	51.9835	6.63	94.17	6.61	115.643	6.61	109.635	6.61	108.554		6.61	114.902	6.61	113.719	6.61	118.074	6.61	322.942	6.61	108.503
	6.62	115.005		6.62	51.8835	6.64	93.6997	6.62	115.512	6.62	109.7	6.62	108.713		6.62	115.005	6.62	113.965	6.62	118.247	6.62	322.727	6.62	108.5
	6.63	115.011		6.63	51.8775	6.65	93.2414	6.63	115.57	6.63	109.688	6.63	108.915		6.63	115.011	6.63	114.392	6.63	118.323	6.63	322.678	6.63	108.452
	6.64	114.95		6.64	51.9165	6.66	92.9179	6.64	115.8	6.64	109.627	6.64	109.203		6.64	114.95	6.64	114.846	6.64	118.311	6.64	322.783	6.64	108.412
	6.65	114.934		6.65	51.947	6.67	92.8306	6.65	116.062	6.65	109.585	6.65	109.591		6.65	114.934	6.65	115.125	6.65	118.246	6.65	323.004	6.65	108.426
	6.66	115.021		6.66	51.981	6.68	92.9736	6.66	116.17	6.66	109.579	6.66	109.925		6.66	115.021	6.66	115.179	6.66	118.228	6.66	323.289	6.66	108.504
	6.67	115.146		6.67	52.0415	6.69	93.1871	6.67	116.053	6.67	109.56	6.67	109.994		6.67	115.146	6.67	115.093	6.67	118.373	6.67	323.598	6.67	108.626
	6.68	115.216		6.68	52.1135	6.7	93.3038	6.68	115.818	6.68	109.51	6.68	109.759		6.68	115.216	6.68	114.934	6.68	118.666	6.68	323.916	6.68	108.758
	6.69	115.24		6.69	52.1815	6.71	93.3159	6.69	115.626	6.69	109.443	6.69	109.42		6.69	115.24	6.69	114.742	6.69	118.93	6.69	324.242	6.69	108.858
	6.7	115.316		6.7	52.2445	6.72	93.2996	6.7	115.556	6.7	109.342	6.7	109.214		6.7	115.316	6.7	114.595	6.7	119.03	6.7	324.572	6.7	108.891
	6.71	115.49		6.71	52.27	6.73	93.2707	6.71	115.585	6.71	109.242	6.71	109.225		6.71	115.49	6.71	114.553	6.71	119.066	6.71	324.887	6.71	108.846
	6.72	115.686		6.72	52.211	6.74	93.2344	6.72	115.645	6.72	109.292	6.72	109.398		6.72	115.686	6.72	114.56	6.72	119.228	6.72	325.147	6.72	108.751
	6.73	115.787		6.73	52.0775	6.75	93.2528	6.73	115.697	6.73	109.592	6.73	109.642		6.73	115.787	6.73	114.507	6.73	119.525	6.73	325.316	6.73	108.66
	6.74	115.749		6.74	51.9345	6.76	93.346	6.74	115.816	6.74	109.998	6.74	109.855		6.74	115.749	6.74	114.397	6.74	119.782	6.74	325.376	6.74	108.621
	6.75	115.62		6.75	51.845	6.77	93.4428	6.75	116.098	6.75	110.227	6.75	109.935		6.75	115.62	6.75	114.377	6.75	119.868	6.75	325.338	6.75	108.652
	6.76	115.478		6.76	51.844	6.78	93.4909	6.76	116.487	6.76	110.166	6.76	109.863		6.76	115.478	6.76	114.566	6.76	119.817	6.76	325.247	6.76	108.735
	6.77	115.374		6.77	51.922	6.79	93.5079	6.77	116.787	6.77	109.956	6.77	109.758		6.77	115.374	6.77	114.879	6.77	119.737	6.77	325.167	6.77	108.838
	6.78	115.347		6.78	52.0145	6.8	93.5119	6.78	116.848	6.78	109.77	6.78	109.775		6.78	115.347	6.78	115.11	6.78	119.698	6.78	325.159	6.78	108.929
	6.79	115.439		6.79	52.065	6.81	93.4998	6.79	116.69	6.79	109.626	6.79	109.95		6.79	115.439	6.79	115.168	6.79	119.712	6.79	325.264	6.79	108.986
	6.8	115.66		6.8	52.0935	6.82	93.4839	6.8	116.463	6.8	109.51	6.8	110.189		6.8	115.66	6.8	115.144	6.8	119.762	6.8	325.487	6.8	108.994
	6.81	115.927		6.81	52.161	6.83	93.4827	6.81	116.361	6.81	109.5	6.81	110.393		6.81	115.927	6.81	115.146	6.81	119.841	6.81	325.805	6.81	108.959
	6.82	116.11		6.82	52.2785	6.84	93.4915	6.82	116.491	6.82	109.643	6.82	110.549		6.82	116.11	6.82	115.149	6.82	119.947	6.82	326.181	6.82	108.899
	6.83	116.164		6.83	52.3975	6.85	93.501	6.83	116.789	6.83	109.817	6.83	110.678		6.83	116.164	6.83	115.097	6.83	120.055	6.83	326.58	6.83	108.829
	6.84	116.181		6.84	52.4645	6.86	93.523	6.84	117.09	6.84	109.848	6.84	110.771		6.84	116.181	6.84	115.055	6.84	120.119	6.84	326.978	6.84	108.758
	6.85	116.264		6.85	52.458	6.87	93.564	6.85	117.264	6.85	109.701	6.85	110.807		6.85	116.264	6.85	115.136	6.85	120.104	6.85	327.355	6.85	108.695
	6.86	116.4		6.86	52.3875	6.88	93.5848	6.86	117.283	6.86	109.496	6.86	110.827		6.86	116.4	6.86	115.302	6.86	119.99	6.86	327.688	6.86	108.661
	6.87	116.459		6.87	52.2945	6.89	93.5212	6.87	117.218	6.87	109.402	6.87	110.93		6.87	116.459	6.87	115.403	6.87	119.783	6.87	327.945	6.87	108.685
	6.88	116.332		6.88	52.2335	6.9	93.3657	6.88	117.204	6.88	109.531	6.88	111.135		6.88	116.332	6.88	115.395	6.88	119.546	6.88	328.105	6.88	108.769
	6.89	116.081		6.89	52.232	6.91	93.2072	6.89	117.316	6.89	109.865	6.89	111.302		6.89	116.081	6.89	115.369	6.89	119.38	6.89	328.177	6.89	108.88
	6.9	115.93		6.9	52.277	6.92	93.146	6.9	117.471	6.9	110.272	6.9	111.278		6.9	115.93	6.9	115.368	6.9	119.392	6.9	328.207	6.9	108.967
	6.91	115.994		6.91	52.35	6.93	93.1838	6.91	117.529	6.91	110.626	6.91	111.076		6.91	115.994	6.91	115.335	6.91	119.665	6.91	328.259	6.91	108.993
	6.92	116.122		6.92	52.4385	6.94	93.245	6.92	117.47	6.92	110.895	6.92	110.846		6.92	116.122	6.92	115.293	6.92	120.143	6.92	328.371	6.92	108.965
	6.93	116.133		6.93	52.528	6.95	93.3011	6.93	117.423	6.93	111.092	6.93	110.739		6.93	116.133	6.93	115.384	6.93	120.567	6.93	328.532	6.93	108.918
	6.94	116.081		6.94	52.5955	6.96	93.4216	6.94	117.509	6.94	111.216	6.94	110.821		6.94	116.081	6.94	115.658	6.94	120.698	6.94	328.694	6.94	108.899
	6.95	116.145		6.95	52.632	6.97	93.668	6.95	117.688	6.95	111.247	6.95	111.054		6.95	116.145	6.95	115.943	6.95	120.596	6.95	328.803	6.95	108.934
	6.96	116.358		6.96	52.6365	6.98	93.9734	6.96	117.794	6.96	111.162	6.96	111.276		6.96	116.358	6.96	116.049	6.96	120.491	6.96	328.839	6.96	109.019
	6.97	116.597		6.97	52.605	6.99	94.1874	6.97	117.729	6.97	110.952	6.97	111.271		6.97	116.597	6.97	115.972	6.97	120.449	6.97	328.818	6.97	109.118
	6.98	116.743		6.98	52.5435	7	94.226	6.98	117.588	6.98	110.675	6.98	110.974		6.98	116.743	6.98	115.816	6.98	120.389	6.98	328.787	6.98	109.185
	6.99	116.769		6.99	52.47	7.01	94.1136	6.99	117.566	6.99	110.488	6.99	110.598		6.99	116.769	6.99	115.675	6.99	120.325	6.99	328.804	6.99	109.207
	7	116.726		7	52.4015	7.02	93.9222	7	117.747	7	110.538	7	110.452		7	116.726	7	115.662	7	120.357	7	328.927	7	109.218
	7.01	116.704		7.01	52.352	7.03	93.7526	7.01	118.023	7.01	110.794	7.01	110.618		7.01	116.704	7.01	115.873	7.01	120.47	7.01	329.188	7.01	109.284
	7.02	116.767		7.02	52.343	7.04	93.7015	7.02	118.231	7.02	111.038	7.02	110.892		7.02	116.767	7.02	116.267	7.02	120.548	7.02	329.568	7.02	109.436
	7.03	116.875		7.03	52.386	7.05	93.7344	7.03	118.328	7.03	111.064	7.03	111.064		7.03	116.875	7.03	116.698	7.03	120.584	7.03	329.989	7.03	109.632
	7.04	116.94		7.04	52.4595	7.06	93.6817	7.04	118.43	7.04	110.866	7.04	111.155		7.04	116.94	7.04	117.024	7.04	120.716	7.04	330.347	7.04	109.773
	7.05	116.966		7.05	52.5165	7.07	93.4654	7.05	118.688	7.05	110.576	7.05	111.295		7.05	116.966	7.05	117.127	7.05	121.034	7.05	330.566	7.05	109.771
	7.06	117.024		7.06	52.5375	7.08	93.2166	7.06	119.11	7.06	110.297	7.06	111.48		7.06	117.024	7.06	116.964	7.06	121.438	7.06	330.649	7.06	109.607
	7.07	117.109		7.07	52.5585	7.09	93.0878	7.07	119.507	7.07	110.092	7.07	111.598		7.07	117.109	7.07	116.635	7.07	121.737	7.07	330.68	7.07	109.352
	7.08	117.144		7.08	52.6155	7.1	93.0857	7.08	119.66	7.08	110.062	7.08	111.593		7.08	117.144	7.08	116.293	7.08	121.787	7.08	330.775	7.08	109.128
	7.09	117.11		7.09	52.6715	7.11	93.1394	7.09	119.554	7.09	110.26	7.09	111.495		7.09	117.11	7.09	115.989	7.09	121.56	7.09	331.018	7.09	109.038
	7.1	117.062		7.1	52.634	7.12	93.1908	7.1	119.394	7.1	110.579	7.1	111.367		7.1	117.062	7.1	115.737	7.1	121.167	7.1	331.408	7.1	109.124
	7.11	117.037		7.11	52.4775	7.13	93.2097	7.11	119.363	7.11	110.877	7.11	111.261		7.11	117.037	7.11	115.639	7.11	120.845	7.11	331.865	7.11	109.362
	7.12	117.021		7.12	52.297	7.14	93.2311	7.12	119.417	7.12	111.149	7.12	111.208		7.12	117.021	7.12	115.824	7.12	120.826	7.12	332.282	7.12	109.686
	7.13	117.004		7.13	52.2095	7.15	93.3288	7.13	119.371	7.13	111.447	7.13	111.25		7.13	117.004	7.13	116.248	7.13	121.18	7.13	332.581	7.13	110.024
	7.14	117.025		7.14	52.23	7.16	93.4843	7.14	119.139	7.14	111.704	7.14	111.438		7.14	117.025	7.14	116.713	7.14	121.719	7.14	332.752	7.14	110.327
	7.15	117.133		7.15	52.292	7.17	93.5727	7.15	118.823	7.15	111.812	7.15	111.757		7.15	117.133	7.15	117.084	7.15	122.118	7.15	332.849	7.15	110.581
	7.16	117.319		7.16	52.361	7.18	93.5082	7.16	118.616	7.16	111.81	7.16	112.089		7.16	117.319	7.16	117.372	7.16	122.221	7.16	332.955	7.16	110.791
	7.17	117.53		7.17	52.4565	7.19	93.3326	7.17	118.637	7.17	111.872	7.17	112.31		7.17	117.53	7.17	117.604	7.17	122.175	7.17	333.147	7.17	110.957
	7.18	117.737		7.18	52.5675	7.2	93.1775	7.18	118.823	7.18	112.129	7.18	112.407		7.18	117.737	7.18	117.736	7.18	122.152	7.18	333.472	7.18	111.065
	7.19	117.915		7.19	52.6175	7.21	93.1797	7.19	118.99	7.19	112.568	7.19	112.452		7.19	117.915	7.19	117.742	7.19	122.149	7.19	333.936	7.19	111.094
	7.2	118.02		7.2	52.549	7.22	93.3845	7.2	119.021	7.2	113.042	7.2	112.496		7.2	118.02	7.2	117.711	7.2	122.175	7.2	334.5	7.2	111.041
	7.21	118.041		7.21	52.404	7.23	93.7335	7.21	118.936	7.21	113.371	7.21	112.559		7.21	118.041	7.21	117.79	7.21	122.342	7.21	335.083	7.21	110.932
	7.22	118.052		7.22	52.2985	7.24	94.1643	7.22	118.801	7.22	113.454	7.22	112.695		7.22	118.052	7.22	118.016	7.22	122.589	7.22	335.578	7.22	110.807
	7.23	118.106		7.23	52.342	7.25	94.6239	7.23	118.682	7.23	113.343	7.23	112.935		7.23	118.106	7.23	118.265	7.23	122.657	7.23	335.889	7.23	110.695
	7.24	118.11		7.24	52.568	7.26	94.9496	7.24	118.717	7.24	113.187	7.24	113.183		7.24	118.11	7.24	118.38	7.24	122.468	7.24	335.964	7.24	110.607
	7.25	117.942		7.25	52.8785	7.27	94.9248	7.25	119.021	7.25	113.087	7.25	113.302		7.25	117.942	7.25	118.302	7.25	122.257	7.25	335.801	7.25	110.545
	7.26	117.663		7.26	53.0845	7.28	94.5434	7.26	119.478	7.26	113.013	7.26	113.297		7.26	117.663	7.26	118.104	7.26	122.252	7.26	335.435	7.26	110.521
	7.27	117.453		7.27	53.0755	7.29	94.0709	7.27	119.839	7.27	112.891	7.27	113.307		7.27	117.453	7.27	117.942	7.27	122.418	7.27	334.913	7.27	110.552
	7.28	117.404		7.28	52.9255	7.3	93.7644	7.28	120.017	7.28	112.761	7.28	113.353		7.28	117.404	7.28	117.9	7.28	122.595	7.28	334.296	7.28	110.651
	7.29	117.479		7.29	52.793	7.31	93.6385	7.29	120.104	7.29	112.754	7.29	113.283		7.29	117.479	7.29	117.899	7.29	122.738	7.29	333.66	7.29	110.813
	7.3	117.625		7.3	52.765	7.32	93.5519	7.3	120.188	7.3	112.972	7.3	113.062		7.3	117.625	7.3	117.893	7.3	122.927	7.3	333.095	7.3	111.006
	7.31	117.818		7.31	52.8275	7.33	93.4538	7.31	120.321	7.31	113.381	7.31	112.967		7.31	117.818	7.31	117.984	7.31	123.178	7.31	332.676	7.31	111.174
	7.32	118.034		7.32	52.9315	7.34	93.4645	7.32	120.524	7.32	113.788	7.32	113.236		7.32	118.034	7.32	118.237	7.32	123.416	7.32	332.441	7.32	111.247
	7.33	118.25		7.33	53.05	7.35	93.6969	7.33	120.688	7.33	113.973	7.33	113.643		7.33	118.25	7.33	118.506	7.33	123.662	7.33	332.39	7.33	111.167
	7.34	118.478		7.34	53.196	7.36	94.0686	7.34	120.664	7.34	113.909	7.34	113.725		7.34	118.478	7.34	118.605	7.34	124.042	7.34	332.501	7.34	110.926
	7.35	118.79		7.35	53.3825	7.37	94.3644	7.35	120.533	7.35	113.782	7.35	113.396		7.35	118.79	7.35	118.538	7.35	124.49	7.35	332.757	7.35	110.577
	7.36	119.26		7.36	53.5655	7.38	94.4562	7.36	120.581	7.36	113.757	7.36	113.035		7.36	119.26	7.36	118.455	7.36	124.708	7.36	333.151	7.36	110.216
	7.37	119.9		7.37	53.6685	7.39	94.3869	7.37	120.931	7.37	113.81	7.37	112.949		7.37	119.9	7.37	118.412	7.37	124.529	7.37	333.679	7.37	109.952
	7.38	120.593		7.38	53.6555	7.4	94.2484	7.38	121.412	7.38	113.838	7.38	113.032		7.38	120.593	7.38	118.316	7.38	124.179	7.38	334.331	7.38	109.88
	7.39	121.069		7.39	53.5525	7.41	94.0761	7.39	121.819	7.39	113.843	7.39	112.984		7.39	121.069	7.39	118.159	7.39	124.022	7.39	335.079	7.39	110.026
	7.4	121.066		7.4	53.4065	7.42	93.9022	7.4	122.129	7.4	113.908	7.4	112.692		7.4	121.066	7.4	118.116	7.4	124.125	7.4	335.882	7.4	110.332
	7.41	120.589		7.41	53.258	7.43	93.801	7.41	122.4	7.41	114.044	7.41	112.361		7.41	120.589	7.41	118.317	7.41	124.23	7.41	336.68	7.41	110.673
	7.42	119.95		7.42	53.158	7.44	93.8059	7.42	122.598	7.42	114.129	7.42	112.323		7.42	119.95	7.42	118.721	7.42	124.182	7.42	337.405	7.42	110.947
	7.43	119.531		7.43	53.1715	7.45	93.859	7.43	122.651	7.43	114.051	7.43	112.732		7.43	119.531	7.43	119.211	7.43	124.164	7.43	337.998	7.43	111.146
	7.44	119.527		7.44	53.3055	7.46	93.8987	7.44	122.618	7.44	113.824	7.44	113.393		7.44	119.527	7.44	119.624	7.44	124.39	7.44	338.427	7.44	111.34
	7.45	119.852		7.45	53.453	7.47	93.9196	7.45	122.673	7.45	113.567	7.45	113.906		7.45	119.852	7.45	119.743	7.45	124.767	7.45	338.691	7.45	111.595
	7.46	120.232		7.46	53.4865	7.48	93.9234	7.46	122.881	7.46	113.414	7.46	114.001		7.46	120.232	7.46	119.511	7.46	125.042	7.46	338.811	7.46	111.888
	7.47	120.412		7.47	53.422	7.49	93.8972	7.47	123.132	7.47	113.468	7.47	113.753		7.47	120.412	7.47	119.202	7.47	125.137	7.47	338.805	7.47	112.136
	7.48	120.366		7.48	53.3875	7.5	93.8826	7.48	123.291	7.48	113.735	7.48	113.473		7.48	120.366	7.48	119.168	7.48	125.193	7.48	338.676	7.48	112.269
	7.49	120.307		7.49	53.4345	7.51	93.9839	7.49	123.303	7.49	114.074	7.49	113.389		7.49	120.307	7.49	119.48	7.49	125.348	7.49	338.44	7.49	112.288
	7.5	120.437		7.5	53.502	7.52	94.2247	7.5	123.201	7.5	114.272	7.5	113.473		7.5	120.437	7.5	119.904	7.5	125.598	7.5	338.151	7.5	112.245
	7.51	120.68		7.51	53.561	7.53	94.4384	7.51	123.111	7.51	114.219	7.51	113.611		7.51	120.68	7.51	120.159	7.51	125.839	7.51	337.912	7.51	112.188
	7.52	120.76		7.52	53.6565	7.54	94.3965	7.52	123.182	7.52	114.043	7.52	113.796		7.52	120.76	7.52	120.18	7.52	126.003	7.52	337.843	7.52	112.138
	7.53	120.557		7.53	53.7845	7.55	94.0706	7.53	123.436	7.53	114.012	7.53	114.072		7.53	120.557	7.53	120.139	7.53	126.125	7.53	338.035	7.53	112.116
	7.54	120.242		7.54	53.872	7.56	93.7217	7.54	123.693	7.54	114.23	7.54	114.353		7.54	120.242	7.54	120.185	7.54	126.274	7.54	338.515	7.54	112.153
	7.55	120.017		7.55	53.9095	7.57	93.6683	7.55	123.73	7.55	114.522	7.55	114.441		7.55	120.017	7.55	120.277	7.55	126.427	7.55	339.237	7.55	112.266
	7.56	119.881		7.56	53.9825	7.58	93.9476	7.56	123.508	7.56	114.671	7.56	114.264		7.56	119.881	7.56	120.323	7.56	126.525	7.56	340.111	7.56	112.425
	7.57	119.751		7.57	54.131	7.59	94.277	7.57	123.208	7.57	114.621	7.57	114.027		7.57	119.751	7.57	120.374	7.57	126.606	7.57	341.031	7.57	112.569
	7.58	119.647		7.58	54.261	7.6	94.3732	7.58	123.058	7.58	114.448	7.58	113.999		7.58	119.647	7.58	120.543	7.58	126.738	7.58	341.887	7.58	112.653
	7.59	119.668		7.59	54.2495	7.61	94.2099	7.59	123.147	7.59	114.27	7.59	114.189		7.59	119.668	7.59	120.828	7.59	126.863	7.59	342.576	7.59	112.681
	7.6	119.857		7.6	54.094	7.62	93.9481	7.6	123.404	7.6	114.186	7.6	114.37		7.6	119.857	7.6	121.088	7.6	126.875	7.6	343.015	7.6	112.684
	7.61	120.185		7.61	53.902	7.63	93.7591	7.61	123.709	7.61	114.237	7.61	114.395		7.61	120.185	7.61	121.203	7.61	126.793	7.61	343.152	7.61	112.666
	7.62	120.626		7.62	53.771	7.64	93.7699	7.62	124.016	7.62	114.419	7.62	114.357		7.62	120.626	7.62	121.171	7.62	126.745	7.62	342.986	7.62	112.597
	7.63	121.134		7.63	53.723	7.65	94.0374	7.63	124.329	7.63	114.717	7.63	114.41		7.63	121.134	7.63	121.057	7.63	126.85	7.63	342.571	7.63	112.443
	7.64	121.56		7.64	53.7265	7.66	94.4564	7.64	124.588	7.64	115.095	7.64	114.585		7.64	121.56	7.64	120.914	7.64	127.132	7.64	342.011	7.64	112.221
	7.65	121.745		7.65	53.7375	7.67	94.7558	7.65	124.713	7.65	115.475	7.65	114.852		7.65	121.745	7.65	120.797	7.65	127.454	7.65	341.437	7.65	112.002
	7.66	121.675		7.66	53.7145	7.68	94.6922	7.66	124.749	7.66	115.71	7.66	115.207		7.66	121.675	7.66	120.807	7.66	127.601	7.66	340.979	7.66	111.871
	7.67	121.454		7.67	53.6405	7.69	94.2621	7.67	124.775	7.67	115.633	7.67	115.582		7.67	121.454	7.67	121.02	7.67	127.548	7.67	340.732	7.67	111.873
	7.68	121.22		7.68	53.552	7.7	93.7262	7.68	124.721	7.68	115.273	7.68	115.784		7.68	121.22	7.68	121.359	7.68	127.511	7.68	340.73	7.68	111.99
	7.69	121.151		7.69	53.5345	7.71	93.4327	7.69	124.494	7.69	114.941	7.69	115.701		7.69	121.151	7.69	121.643	7.69	127.636	7.69	340.938	7.69	112.173
	7.7	121.423		7.7	53.655	7.72	93.549	7.7	124.18	7.7	114.924	7.7	115.519		7.7	121.423	7.7	121.804	7.7	127.793	7.7	341.265	7.7	112.391
	7.71	122.015		7.71	53.89	7.73	93.9282	7.71	123.959	7.71	115.176	7.71	115.541		7.71	122.015	7.71	121.973	7.71	127.782	7.71	341.598	7.71	112.651
	7.72	122.62		7.72	54.125	7.74	94.2835	7.72	123.9	7.72	115.479	7.72	115.836		7.72	122.62	7.72	122.284	7.72	127.598	7.72	341.846	7.72	112.989
	7.73	122.889		7.73	54.238	7.75	94.4685	7.73	123.951	7.73	115.742	7.73	116.201		7.73	122.889	7.73	122.667	7.73	127.406	7.73	341.97	7.73	113.423
	7.74	122.787		7.74	54.2095	7.76	94.5203	7.74	124.086	7.74	115.955	7.74	116.424		7.74	122.787	7.74	122.927	7.74	127.37	7.74	341.983	7.74	113.916
	7.75	122.614		7.75	54.1225	7.77	94.4919	7.75	124.344	7.75	116.022	7.75	116.474		7.75	122.614	7.75	122.979	7.75	127.537	7.75	341.935	7.75	114.377
	7.76	122.646		7.76	54.0645	7.78	94.3735	7.76	124.707	7.76	115.909	7.76	116.452		7.76	122.646	7.76	122.96	7.76	127.816	7.76	341.89	7.76	114.693
	7.77	122.855		7.77	54.054	7.79	94.186	7.77	125.019	7.77	115.813	7.77	116.445		7.77	122.855	7.77	123.039	7.77	128.066	7.77	341.915	7.77	114.783
	7.78	123.02		7.78	54.0675	7.8	94.0421	7.78	125.121	7.78	115.969	7.78	116.445		7.78	123.02	7.78	123.182	7.78	128.251	7.78	342.066	7.78	114.644
	7.79	123.028		7.79	54.101	7.81	94.044	7.79	125.047	7.79	116.349	7.79	116.441		7.79	123.028	7.79	123.206	7.79	128.484	7.79	342.359	7.79	114.355
	7.8	122.999		7.8	54.175	7.82	94.1819	7.8	125.03	7.8	116.709	7.8	116.569		7.8	122.999	7.8	123.048	7.8	128.877	7.8	342.753	7.8	114.053
	7.81	123.12		7.81	54.2805	7.83	94.3853	7.81	125.226	7.81	116.859	7.81	117		7.81	123.12	7.81	122.841	7.81	129.332	7.81	343.157	7.81	113.872
	7.82	123.375		7.82	54.357	7.84	94.5838	7.82	125.509	7.82	116.787	7.82	117.62		7.82	123.375	7.82	122.693	7.82	129.565	7.82	343.471	7.82	113.887
	7.83	123.506		7.83	54.361	7.85	94.6915	7.83	125.632	7.83	116.583	7.83	118.027		7.83	123.506	7.83	122.573	7.83	129.407	7.83	343.642	7.83	114.07
	7.84	123.299		7.84	54.332	7.86	94.6524	7.84	125.563	7.84	116.368	7.84	117.921		7.84	123.299	7.84	122.446	7.84	129.014	7.84	343.696	7.84	114.318
	7.85	122.879		7.85	54.343	7.87	94.5188	7.85	125.534	7.85	116.231	7.85	117.374		7.85	122.879	7.85	122.335	7.85	128.731	7.85	343.733	7.85	114.525
	7.86	122.573		7.86	54.396	7.88	94.3899	7.86	125.737	7.86	116.16	7.86	116.708		7.86	122.573	7.86	122.284	7.86	128.775	7.86	343.877	7.86	114.649
	7.87	122.533		7.87	54.427	7.89	94.3145	7.87	126.091	7.87	116.084	7.87	116.214		7.87	122.533	7.87	122.38	7.87	129.088	7.87	344.216	7.87	114.733
	7.88	122.662		7.88	54.411	7.9	94.3131	7.88	126.377	7.88	116.008	7.88	116.02		7.88	122.662	7.88	122.723	7.88	129.46	7.88	344.752	7.88	114.85
	7.89	122.863		7.89	54.402	7.91	94.387	7.89	126.518	7.89	116.023	7.89	116.071		7.89	122.863	7.89	123.224	7.89	129.727	7.89	345.397	7.89	115.039
	7.9	123.132		7.9	54.4675	7.92	94.471	7.9	126.619	7.9	116.184	7.9	116.191		7.9	123.132	7.9	123.567	7.9	129.884	7.9	346.014	7.9	115.278
	7.91	123.417		7.91	54.622	7.93	94.5043	7.91	126.799	7.91	116.487	7.91	116.201		7.91	123.417	7.91	123.56	7.91	130.014	7.91	346.487	7.91	115.501
	7.92	123.587		7.92	54.8315	7.94	94.5257	7.92	127.102	7.92	116.886	7.92	116.068		7.92	123.587	7.92	123.394	7.92	130.094	7.92	346.778	7.92	115.659
	7.93	123.579		7.93	55.0285	7.95	94.5713	7.93	127.464	7.93	117.271	7.93	115.952		7.93	123.579	7.93	123.399	7.93	130.053	7.93	346.918	7.93	115.75
	7.94	123.472		7.94	55.107	7.96	94.5639	7.94	127.692	7.94	117.503	7.94	116.06		7.94	123.472	7.94	123.618	7.94	130.01	7.94	346.972	7.94	115.811
	7.95	123.391		7.95	54.9825	7.97	94.4426	7.95	127.596	7.95	117.537	7.95	116.39		7.95	123.391	7.95	123.792	7.95	130.196	7.95	347.005	7.95	115.875
	7.96	123.427		7.96	54.7065	7.98	94.3108	7.96	127.212	7.96	117.447	7.96	116.728		7.96	123.427	7.96	123.748	7.96	130.59	7.96	347.072	7.96	115.941
	7.97	123.62		7.97	54.4515	7.99	94.3318	7.97	126.78	7.97	117.357	7.97	116.893		7.97	123.62	7.97	123.649	7.97	130.91	7.97	347.24	7.97	115.987
	7.98	123.935		7.98	54.341	8	94.5239	7.98	126.486	7.98	117.364	7.98	116.905		7.98	123.935	7.98	123.765	7.98	130.999	7.98	347.591	7.98	116.007
	7.99	124.22		7.99	54.3575	8.01	94.7402	7.99	126.353	7.99	117.512	7.99	116.919		7.99	124.22	7.99	124.078	7.99	130.953	7.99	348.195	7.99	116.037
	8	124.279		8	54.4185	8.02	94.8223	8	126.337	8	117.825	8	117.089		8	124.279	8	124.325	8	130.885	8	349.062	8	116.134
	8.01	124.098		8.01	54.475	8.03	94.7125	8.01	126.468	8.01	118.281	8.01	117.417		8.01	124.098	8.01	124.373	8.01	130.778	8.01	350.104	8.01	116.325
	8.02	123.991		8.02	54.519	8.04	94.4496	8.02	126.814	8.02	118.722	8.02	117.719		8.02	123.991	8.02	124.344	8.02	130.639	8.02	351.143	8.02	116.58
	8.03	124.35		8.03	54.546	8.05	94.1221	8.03	127.334	8.03	118.939	8.03	117.83		8.03	124.35	8.03	124.392	8.03	130.57	8.03	351.96	8.03	116.824
	8.04	125.169		8.04	54.541	8.06	93.8323	8.04	127.831	8.04	118.942	8.04	117.833		8.04	125.169	8.04	124.55	8.04	130.63	8.04	352.385	8.04	116.973
	8.05	125.981		8.05	54.4985	8.07	93.6743	8.05	128.151	8.05	118.979	8.05	117.936		8.05	125.981	8.05	124.766	8.05	130.81	8.05	352.366	8.05	116.979
	8.06	126.362		8.06	54.45	8.08	93.7036	8.06	128.323	8.06	119.203	8.06	118.196		8.06	126.362	8.06	124.931	8.06	131.138	8.06	352.003	8.06	116.846
	8.07	126.337		8.07	54.4555	8.09	93.8782	8.07	128.471	8.07	119.44	8.07	118.506		8.07	126.337	8.07	124.916	8.07	131.611	8.07	351.513	8.07	116.63
	8.08	126.22		8.08	54.5695	8.1	94.0809	8.08	128.641	8.08	119.386	8.08	118.73		8.08	126.22	8.08	124.759	8.08	132.09	8.08	351.142	8.08	116.421
	8.09	126.227		8.09	54.798	8.11	94.2618	8.09	128.775	8.09	119.003	8.09	118.765		8.09	126.227	8.09	124.729	8.09	132.451	8.09	351.064	8.09	116.301
	8.1	126.318		8.1	55.0925	8.12	94.4771	8.1	128.793	8.1	118.599	8.1	118.596		8.1	126.318	8.1	125.03	8.1	132.725	8.1	351.319	8.1	116.323
	8.11	126.326		8.11	55.3965	8.13	94.7289	8.11	128.706	8.11	118.476	8.11	118.361		8.11	126.326	8.11	125.524	8.11	132.983	8.11	351.807	8.11	116.489
	8.12	126.176		8.12	55.6535	8.14	94.9104	8.12	128.623	8.12	118.614	8.12	118.252		8.12	126.176	8.12	125.901	8.12	133.181	8.12	352.344	8.12	116.757
	8.13	125.992		8.13	55.766	8.15	94.9659	8.13	128.632	8.13	118.764	8.13	118.35		8.13	125.992	8.13	126.047	8.13	133.225	8.13	352.744	8.13	117.057
	8.14	125.945		8.14	55.63	8.16	94.9442	8.14	128.703	8.14	118.737	8.14	118.592		8.14	125.945	8.14	126.089	8.14	133.133	8.14	352.887	8.14	117.33
	8.15	126.08		8.15	55.2925	8.17	94.8668	8.15	128.78	8.15	118.571	8.15	118.892		8.15	126.08	8.15	126.149	8.15	133.037	8.15	352.744	8.15	117.548
	8.16	126.29		8.16	54.995	8.18	94.7285	8.16	128.914	8.16	118.486	8.16	119.241		8.16	126.29	8.16	126.232	8.16	133.086	8.16	352.365	8.16	117.717
	8.17	126.434		8.17	54.9575	8.19	94.6394	8.17	129.18	8.17	118.706	8.17	119.717		8.17	126.434	8.17	126.316	8.17	133.341	8.17	351.839	8.17	117.855
	8.18	126.434		8.18	55.1535	8.2	94.7655	8.18	129.523	8.18	119.224	8.18	120.324		8.18	126.434	8.18	126.385	8.18	133.713	8.18	351.272	8.18	117.965
	8.19	126.334		8.19	55.3665	8.21	95.0747	8.19	129.809	8.19	119.743	8.19	120.821		8.19	126.334	8.19	126.388	8.19	133.982	8.19	350.772	8.19	118.032
	8.2	126.286		8.2	55.4345	8.22	95.3026	8.2	130	8.2	119.98	8.2	120.869		8.2	126.286	8.2	126.345	8.2	133.977	8.2	350.45	8.2	118.047
	8.21	126.416		8.21	55.39	8.23	95.2651	8.21	130.162	8.21	119.974	8.21	120.456		8.21	126.416	8.21	126.437	8.21	133.752	8.21	350.403	8.21	118.023
	8.22	126.721		8.22	55.377	8.24	95.0786	8.22	130.347	8.22	120.005	8.22	120.02		8.22	126.721	8.22	126.786	8.22	133.537	8.22	350.687	8.22	117.985
	8.23	127.144		8.23	55.473	8.25	94.9639	8.23	130.546	8.23	120.258	8.23	120.005		8.23	127.144	8.23	127.22	8.23	133.517	8.23	351.279	8.23	117.935
	8.24	127.67		8.24	55.618	8.26	94.9756	8.24	130.701	8.24	120.625	8.24	120.398		8.24	127.67	8.24	127.474	8.24	133.724	8.24	352.072	8.24	117.854
	8.25	128.211		8.25	55.7125	8.27	95.0606	8.25	130.79	8.25	120.836	8.25	120.824		8.25	128.211	8.25	127.516	8.25	134.064	8.25	352.916	8.25	117.737
	8.26	128.554		8.26	55.73	8.28	95.2272	8.26	130.891	8.26	120.763	8.26	120.977		8.26	128.554	8.26	127.499	8.26	134.389	8.26	353.681	8.26	117.621
	8.27	128.584		8.27	55.695	8.29	95.4649	8.27	131.071	8.27	120.58	8.27	120.874		8.27	128.584	8.27	127.492	8.27	134.577	8.27	354.311	8.27	117.586
	8.28	128.463		8.28	55.6145	8.3	95.602	8.28	131.272	8.28	120.546	8.28	120.716		8.28	128.463	8.28	127.437	8.28	134.594	8.28	354.828	8.28	117.711
	8.29	128.464		8.29	55.511	8.31	95.4403	8.29	131.436	8.29	120.673	8.29	120.64		8.29	128.464	8.29	127.272	8.29	134.493	8.29	355.294	8.29	118.013
	8.3	128.667		8.3	55.475	8.32	95.0098	8.3	131.638	8.3	120.755	8.3	120.665		8.3	128.667	8.3	127.038	8.3	134.39	8.3	355.755	8.3	118.44
	8.31	128.903		8.31	55.59	8.33	94.5697	8.31	131.953	8.31	120.695	8.31	120.777		8.31	128.903	8.31	126.88	8.31	134.413	8.31	356.205	8.31	118.902
	8.32	128.97		8.32	55.823	8.34	94.379	8.32	132.316	8.32	120.647	8.32	120.961		8.32	128.97	8.32	126.919	8.32	134.629	8.32	356.589	8.32	119.317
	8.33	128.865		8.33	56.0625	8.35	94.5308	8.33	132.655	8.33	120.782	8.33	121.183		8.33	128.865	8.33	127.132	8.33	135.027	8.33	356.86	8.33	119.638
	8.34	128.769		8.34	56.251	8.36	94.9365	8.34	132.987	8.34	121.054	8.34	121.414		8.34	128.769	8.34	127.379	8.34	135.531	8.34	357.022	8.34	119.834
	8.35	128.866		8.35	56.423	8.37	95.3917	8.35	133.333	8.35	121.281	8.35	121.619		8.35	128.866	8.35	127.52	8.35	136.026	8.35	357.15	8.35	119.885
	8.36	129.2		8.36	56.5965	8.38	95.7129	8.36	133.637	8.36	121.381	8.36	121.715		8.36	129.2	8.36	127.498	8.36	136.447	8.36	357.356	8.36	119.804
	8.37	129.653		8.37	56.696	8.39	95.8544	8.37	133.85	8.37	121.472	8.37	121.617		8.37	129.653	8.37	127.411	8.37	136.822	8.37	357.724	8.37	119.657
	8.38	130.001		8.38	56.6485	8.4	95.8663	8.38	133.974	8.38	121.733	8.38	121.359		8.38	130.001	8.38	127.5	8.38	137.126	8.38	358.261	8.38	119.542
	8.39	130.041		8.39	56.516	8.41	95.7817	8.39	134.027	8.39	122.184	8.39	121.133		8.39	130.041	8.39	127.962	8.39	137.228	8.39	358.893	8.39	119.534
	8.4	129.757		8.4	56.447	8.42	95.6203	8.4	134.009	8.4	122.672	8.4	121.163		8.4	129.757	8.4	128.696	8.4	137.089	8.4	359.508	8.4	119.642
	8.41	129.373		8.41	56.507	8.43	95.4819	8.41	133.916	8.41	123.045	8.41	121.454		8.41	129.373	8.41	129.362	8.41	136.903	8.41	360.029	8.41	119.813
	8.42	129.155		8.42	56.631	8.44	95.5236	8.42	133.797	8.42	123.262	8.42	121.695		8.42	129.155	8.42	129.742	8.42	136.904	8.42	360.449	8.42	119.961
	8.43	129.15		8.43	56.6995	8.45	95.7731	8.43	133.773	8.43	123.316	8.43	121.583		8.43	129.15	8.43	129.896	8.43	137.121	8.43	360.833	8.43	120.012
	8.44	129.237		8.44	56.6235	8.46	96.0295	8.44	133.923	8.44	123.218	8.44	121.231		8.44	129.237	8.44	129.949	8.44	137.386	8.44	361.258	8.44	119.954
	8.45	129.402		8.45	56.4035	8.47	96.0408	8.45	134.199	8.45	123.09	8.45	121.102		8.45	129.402	8.45	129.909	8.45	137.518	8.45	361.76	8.45	119.859
	8.46	129.826		8.46	56.1645	8.48	95.7698	8.46	134.53	8.46	123.104	8.46	121.493		8.46	129.826	8.46	129.776	8.46	137.502	8.46	362.306	8.46	119.84
	8.47	130.609		8.47	56.081	8.49	95.4272	8.47	134.928	8.47	123.279	8.47	122.281		8.47	130.609	8.47	129.686	8.47	137.49	8.47	362.821	8.47	119.966
	8.48	131.553		8.48	56.2065	8.5	95.2481	8.48	135.359	8.48	123.491	8.48	123.158		8.48	131.553	8.48	129.865	8.48	137.679	8.48	363.242	8.48	120.199
	8.49	132.245		8.49	56.425	8.51	95.2986	8.49	135.627	8.49	123.649	8.49	123.899		8.49	132.245	8.49	130.421	8.49	138.133	8.49	363.559	8.49	120.424
	8.5	132.363		8.5	56.6	8.52	95.4927	8.5	135.578	8.5	123.723	8.5	124.358		8.5	132.363	8.5	131.206	8.5	138.712	8.5	363.812	8.5	120.544
	8.51	131.969		8.51	56.712	8.53	95.6807	8.51	135.363	8.51	123.695	8.51	124.445		8.51	131.969	8.51	131.894	8.51	139.216	8.51	364.061	8.51	120.557
	8.52	131.517		8.52	56.8145	8.54	95.7127	8.52	135.308	8.52	123.618	8.52	124.219		8.52	131.517	8.52	132.211	8.52	139.609	8.52	364.348	8.52	120.547
	8.53	131.468		8.53	56.9245	8.55	95.5403	8.53	135.517	8.53	123.628	8.53	123.903		8.53	131.468	8.53	132.102	8.53	139.986	8.53	364.686	8.53	120.606
	8.54	131.869		8.54	57.006	8.56	95.2566	8.54	135.795	8.54	123.804	8.54	123.75		8.54	131.869	8.54	131.708	8.54	140.354	8.54	365.067	8.54	120.771
	8.55	132.362		8.55	57.059	8.57	94.9768	8.55	135.993	8.55	124.09	8.55	123.906		8.55	132.362	8.55	131.208	8.55	140.639	8.55	365.492	8.55	121.02
	8.56	132.573		8.56	57.1555	8.58	94.7377	8.56	136.172	8.56	124.371	8.56	124.34		8.56	132.573	8.56	130.724	8.56	140.844	8.56	365.974	8.56	121.301
	8.57	132.43		8.57	57.355	8.59	94.5264	8.57	136.396	8.57	124.584	8.57	124.841		8.57	132.43	8.57	130.347	8.57	141.029	8.57	366.533	8.57	121.564
	8.58	132.143		8.58	57.6235	8.6	94.3457	8.58	136.623	8.58	124.756	8.58	125.181		8.58	132.143	8.58	130.2	8.58	141.153	8.58	367.172	8.58	121.774
	8.59	131.961		8.59	57.882	8.61	94.2633	8.59	136.849	8.59	124.926	8.59	125.267		8.59	131.961	8.59	130.377	8.59	141.141	8.59	367.865	8.59	121.924
	8.6	131.965		8.6	58.0735	8.62	94.3663	8.6	137.177	8.6	125.096	8.6	125.144		8.6	131.965	8.6	130.791	8.6	141.059	8.6	368.568	8.6	122.058
	8.61	132.087		8.61	58.1525	8.63	94.6001	8.61	137.654	8.61	125.272	8.61	124.945		8.61	132.087	8.61	131.202	8.61	141.071	8.61	369.229	8.61	122.262
	8.62	132.233		8.62	58.0925	8.64	94.745	8.62	138.123	8.62	125.471	8.62	124.845		8.62	132.233	8.62	131.488	8.62	141.251	8.62	369.806	8.62	122.618
	8.63	132.371		8.63	57.95	8.65	94.6579	8.63	138.36	8.63	125.605	8.63	124.956		8.63	132.371	8.63	131.799	8.63	141.526	8.63	370.27	8.63	123.121
	8.64	132.533		8.64	57.8365	8.66	94.4553	8.64	138.326	8.64	125.478	8.64	125.221		8.64	132.533	8.64	132.305	8.64	141.79	8.64	370.596	8.64	123.651
	8.65	132.752		8.65	57.795	8.67	94.3715	8.65	138.161	8.65	125.009	8.65	125.475		8.65	132.752	8.65	132.91	8.65	142.037	8.65	370.757	8.65	124.036
	8.66	132.987		8.66	57.775	8.68	94.5019	8.66	137.98	8.66	124.414	8.66	125.587		8.66	132.987	8.66	133.357	8.66	142.369	8.66	370.743	8.66	124.166
	8.67	133.152		8.67	57.738	8.69	94.7382	8.67	137.822	8.67	124.056	8.67	125.552		8.67	133.152	8.67	133.517	8.67	142.816	8.67	370.577	8.67	124.061
	8.68	133.239		8.68	57.7165	8.7	94.8974	8.68	137.764	8.68	124.115	8.68	125.479		8.68	133.239	8.68	133.452	8.68	143.202	8.68	370.335	8.68	123.841
	8.69	133.359		8.69	57.7505	8.71	94.8592	8.69	137.958	8.69	124.536	8.69	125.502		8.69	133.359	8.69	133.317	8.69	143.303	8.69	370.14	8.69	123.631
	8.7	133.606		8.7	57.816	8.72	94.6333	8.7	138.488	8.7	125.202	8.7	125.682		8.7	133.606	8.7	133.287	8.7	143.114	8.7	370.128	8.7	123.501
	8.71	133.887		8.71	57.8515	8.73	94.377	8.71	139.256	8.71	125.996	8.71	125.973		8.71	133.887	8.71	133.469	8.71	142.848	8.71	370.398	8.71	123.478
	8.72	133.99		8.72	57.841	8.74	94.3068	8.72	140.022	8.72	126.759	8.72	126.255		8.72	133.99	8.72	133.798	8.72	142.723	8.72	370.965	8.72	123.579
	8.73	133.892		8.73	57.8245	8.75	94.5036	8.73	140.582	8.73	127.301	8.73	126.405		8.73	133.892	8.73	134.099	8.73	142.805	8.73	371.75	8.73	123.822
	8.74	133.875		8.74	57.8525	8.76	94.8439	8.74	140.895	8.74	127.444	8.74	126.376		8.74	133.875	8.74	134.286	8.74	142.995	8.74	372.616	8.74	124.19
	8.75	134.186		8.75	57.95	8.77	95.1665	8.75	141.053	8.75	127.143	8.75	126.258		8.75	134.186	8.75	134.432	8.75	143.14	8.75	373.426	8.75	124.615
	8.76	134.673		8.76	58.0995	8.78	95.4263	8.76	141.142	8.76	126.652	8.76	126.229		8.76	134.673	8.76	134.632	8.76	143.165	8.76	374.095	8.76	124.997
	8.77	135.008		8.77	58.2435	8.79	95.6342	8.77	141.164	8.77	126.408	8.77	126.384		8.77	135.008	8.77	134.882	8.77	143.141	8.77	374.602	8.77	125.262
	8.78	135.181		8.78	58.332	8.8	95.7459	8.78	141.117	8.78	126.594	8.78	126.632		8.78	135.181	8.78	135.131	8.78	143.24	8.78	374.968	8.78	125.394
	8.79	135.524		8.79	58.3695	8.81	95.7156	8.79	141.093	8.79	126.964	8.79	126.874		8.79	135.524	8.79	135.308	8.79	143.589	8.79	375.226	8.79	125.425
	8.8	136.218		8.8	58.3895	8.82	95.615	8.8	141.235	8.8	127.223	8.8	127.217		8.8	136.218	8.8	135.34	8.8	144.158	8.8	375.411	8.8	125.39
	8.81	136.99		8.81	58.3875	8.83	95.5937	8.81	141.572	8.81	127.39	8.81	127.846		8.81	136.99	8.81	135.194	8.81	144.787	8.81	375.577	8.81	125.311
	8.82	137.335		8.82	58.337	8.84	95.7171	8.82	141.942	8.82	127.672	8.82	128.677		8.82	137.335	8.82	134.906	8.82	145.292	8.82	375.805	8.82	125.192
	8.83	137.024		8.83	58.2805	8.85	95.878	8.83	142.179	8.83	128.116	8.83	129.36		8.83	137.024	8.83	134.6	8.83	145.542	8.83	376.188	8.83	125.027
	8.84	136.333		8.84	58.3115	8.86	95.8698	8.84	142.332	8.84	128.575	8.84	129.617		8.84	136.333	8.84	134.484	8.84	145.491	8.84	376.775	8.84	124.81
	8.85	135.773		8.85	58.449	8.87	95.6004	8.85	142.558	8.85	128.961	8.85	129.469		8.85	135.773	8.85	134.669	8.85	145.18	8.85	377.533	8.85	124.559
	8.86	135.664		8.86	58.612	8.88	95.2613	8.86	142.861	8.86	129.32	8.86	129.144		8.86	135.664	8.86	135.029	8.86	144.73	8.86	378.338	8.86	124.344
	8.87	136.011		8.87	58.7415	8.89	95.1579	8.87	143.12	8.87	129.6	8.87	128.87		8.87	136.011	8.87	135.408	8.87	144.368	8.87	379.034	8.87	124.273
	8.88	136.655		8.88	58.842	8.9	95.3455	8.88	143.234	8.88	129.583	8.88	128.695		8.88	136.655	8.88	135.833	8.88	144.405	8.88	379.503	8.88	124.427
	8.89	137.409		8.89	58.8995	8.91	95.6068	8.89	143.114	8.89	129.192	8.89	128.502		8.89	137.409	8.89	136.319	8.89	145.017	8.89	379.72	8.89	124.789
	8.9	138.124		8.9	58.874	8.92	95.7891	8.9	142.714	8.9	128.65	8.9	128.262		8.9	138.124	8.9	136.651	8.9	146.033	8.9	379.745	8.9	125.241
	8.91	138.721		8.91	58.771	8.93	95.9476	8.91	142.224	8.91	128.203	8.91	128.175		8.91	138.721	8.91	136.644	8.91	147.031	8.91	379.695	8.91	125.634
	8.92	139.153		8.92	58.6355	8.94	96.1402	8.92	142.005	8.92	127.894	8.92	128.475		8.92	139.153	8.92	136.508	8.92	147.639	8.92	379.688	8.92	125.879
	8.93	139.356		8.93	58.4995	8.95	96.2933	8.93	142.221	8.93	127.712	8.93	129.175		8.93	139.356	8.93	136.68	8.93	147.792	8.93	379.806	8.93	125.984
	8.94	139.34		8.94	58.389	8.96	96.3492	8.94	142.693	8.94	127.753	8.94	130.057		8.94	139.34	8.94	137.269	8.94	147.725	8.94	380.067	8.94	126.027
	8.95	139.274		8.95	58.344	8.97	96.391	8.95	143.191	8.95	128.054	8.95	130.797		8.95	139.274	8.95	137.893	8.95	147.712	8.95	380.429	8.95	126.098
	8.96	139.329		8.96	58.393	8.98	96.4993	8.96	143.652	8.96	128.462	8.96	131.098		8.96	139.329	8.96	138.14	8.96	147.854	8.96	380.814	8.96	126.246
	8.97	139.455		8.97	58.512	8.99	96.5807	8.97	144.08	8.97	128.797	8.97	130.901		8.97	139.455	8.97	138.019	8.97	148.109	8.97	381.146	8.97	126.466
	8.98	139.458		8.98	58.6115	9	96.4856	8.98	144.434	8.98	129.001	8.98	130.454		8.98	139.458	8.98	137.865	8.98	148.38	8.98	381.386	8.98	126.726
	8.99	139.246		8.99	58.6105	9.01	96.2504	8.99	144.697	8.99	129.08	8.99	130.056		8.99	139.246	8.99	137.948	8.99	148.558	8.99	381.528	8.99	126.996
	9	138.944		9	58.5575	9.02	96.0643	9	144.905	9	129.087	9	129.822		9	138.944	9	138.282	9	148.584	9	381.59	9	127.264
	9.01	138.773		9.01	58.587	9.03	95.9979	9.01	145.063	9.01	129.171	9.01	129.697		9.01	138.773	9.01	138.676	9.01	148.532	9.01	381.588	9.01	127.522
	9.02	138.814		9.02	58.7275	9.04	95.9403	9.02	145.121	9.02	129.444	9.02	129.575		9.02	138.814	9.02	138.899	9.02	148.59	9.02	381.548	9.02	127.76
	9.03	138.928		9.03	58.8805	9.05	95.8464	9.03	145.052	9.03	129.839	9.03	129.421		9.03	138.928	9.03	138.862	9.03	148.926	9.03	381.51	9.03	127.966
	9.04	139.019		9.04	58.987	9.06	95.8337	9.04	144.879	9.04	130.245	9.04	129.38		9.04	139.019	9.04	138.72	9.04	149.52	9.04	381.549	9.04	128.144
	9.05	139.28		9.05	59.071	9.07	95.9383	9.05	144.64	9.05	130.663	9.05	129.652		9.05	139.28	9.05	138.726	9.05	150.146	9.05	381.752	9.05	128.307
	9.06	139.965		9.06	59.1285	9.08	96.0112	9.06	144.383	9.06	131.128	9.06	130.24		9.06	139.965	9.06	138.955	9.06	150.597	9.06	382.187	9.06	128.47
	9.07	140.9		9.07	59.107	9.09	95.9725	9.07	144.199	9.07	131.571	9.07	130.912		9.07	140.9	9.07	139.241	9.07	150.854	9.07	382.864	9.07	128.634
	9.08	141.523		9.08	59.006	9.1	95.9438	9.08	144.18	9.08	131.887	9.08	131.416		9.08	141.523	9.08	139.375	9.08	150.975	9.08	383.738	9.08	128.796
	9.09	141.477		9.09	58.896	9.11	96.0556	9.09	144.346	9.09	132.053	9.09	131.64		9.09	141.477	9.09	139.34	9.09	150.998	9.09	384.732	9.09	128.959
	9.1	140.968		9.1	58.834	9.12	96.283	9.1	144.688	9.1	132.062	9.1	131.606		9.1	140.968	9.1	139.344	9.1	151.076	9.1	385.776	9.1	129.138
	9.11	140.481		9.11	58.843	9.13	96.4735	9.11	145.237	9.11	131.896	9.11	131.492		9.11	140.481	9.11	139.6	9.11	151.485	9.11	386.812	9.11	129.342
	9.12	140.341		9.12	58.938	9.14	96.4656	9.12	145.991	9.12	131.675	9.12	131.589		9.12	140.341	9.12	140.071	9.12	152.29	9.12	387.788	9.12	129.539
	9.13	140.545		9.13	59.107	9.15	96.2525	9.13	146.812	9.13	131.621	9.13	132.061		9.13	140.545	9.13	140.539	9.13	153.146	9.13	388.643	9.13	129.664
	9.14	140.874		9.14	59.267	9.16	96.0453	9.14	147.48	9.14	131.784	9.14	132.726		9.14	140.874	9.14	140.893	9.14	153.637	9.14	389.321	9.14	129.654
	9.15	141.139		9.15	59.366	9.17	96.0788	9.15	147.838	9.15	132.02	9.15	133.218		9.15	141.139	9.15	141.192	9.15	153.706	9.15	389.8	9.15	129.516
	9.16	141.358		9.16	59.487	9.18	96.3407	9.16	147.891	9.16	132.206	9.16	133.322		9.16	141.358	9.16	141.497	9.16	153.616	9.16	390.121	9.16	129.342
	9.17	141.635		9.17	59.737	9.19	96.5692	9.17	147.804	9.17	132.285	9.17	133.08		9.17	141.635	9.17	141.802	9.17	153.569	9.17	390.39	9.17	129.262
	9.18	141.951		9.18	60.0615	9.2	96.5386	9.18	147.737	9.18	132.217	9.18	132.662		9.18	141.951	9.18	142.069	9.18	153.532	9.18	390.742	9.18	129.348
	9.19	142.217		9.19	60.3035	9.21	96.3011	9.19	147.692	9.19	132.076	9.19	132.256		9.19	142.217	9.19	142.234	9.19	153.411	9.19	391.278	9.19	129.574
	9.2	142.484		9.2	60.4055	9.22	96.1037	9.2	147.667	9.2	132.048	9.2	132.049		9.2	142.484	9.2	142.234	9.2	153.222	9.2	392.017	9.2	129.843
	9.21	142.911		9.21	60.449	9.23	96.0818	9.21	147.859	9.21	132.237	9.21	132.173		9.21	142.911	9.21	142.098	9.21	153.077	9.21	392.898	9.21	130.066
	9.22	143.507		9.22	60.5015	9.24	96.1318	9.22	148.415	9.22	132.571	9.22	132.574		9.22	143.507	9.22	141.968	9.22	153.093	9.22	393.814	9.22	130.211
	9.23	144.051		9.23	60.544	9.25	96.1279	9.23	149.1	9.23	132.935	9.23	133.024		9.23	144.051	9.23	142.038	9.23	153.336	9.23	394.669	9.23	130.301
	9.24	144.325		9.24	60.558	9.26	96.1306	9.24	149.512	9.24	133.284	9.24	133.372		9.24	144.325	9.24	142.397	9.24	153.773	9.24	395.398	9.24	130.389
	9.25	144.289		9.25	60.5655	9.27	96.2811	9.25	149.57	9.25	133.6	9.25	133.71		9.25	144.289	9.25	142.922	9.25	154.248	9.25	395.975	9.25	130.533
	9.26	144.052		9.26	60.5705	9.28	96.5875	9.26	149.542	9.26	133.883	9.26	134.157		9.26	144.052	9.26	143.412	9.26	154.591	9.26	396.402	9.26	130.773
	9.27	143.789		9.27	60.5565	9.29	96.8934	9.27	149.669	9.27	134.141	9.27	134.618		9.27	143.789	9.27	143.83	9.27	154.803	9.27	396.707	9.27	131.107
	9.28	143.663		9.28	60.5465	9.3	97.034	9.28	149.982	9.28	134.351	9.28	134.937		9.28	143.663	9.28	144.252	9.28	155.076	9.28	396.945	9.28	131.483
	9.29	143.742		9.29	60.5955	9.31	97.0252	9.29	150.406	9.29	134.473	9.29	135.205		9.29	143.742	9.29	144.634	9.29	155.617	9.29	397.177	9.29	131.827
	9.3	144.009		9.3	60.7105	9.32	97.0489	9.3	150.836	9.3	134.528	9.3	135.608		9.3	144.009	9.3	144.836	9.3	156.455	9.3	397.449	9.3	132.087
	9.31	144.463		9.31	60.8275	9.33	97.166	9.31	151.169	9.31	134.606	9.31	136.064		9.31	144.463	9.31	144.856	9.31	157.369	9.31	397.779	9.31	132.266
	9.32	145.094		9.32	60.878	9.34	97.1756	9.32	151.395	9.32	134.815	9.32	136.303		9.32	145.094	9.32	144.882	9.32	158.006	9.32	398.177	9.32	132.411
	9.33	145.746		9.33	60.853	9.35	96.913	9.33	151.629	9.33	135.219	9.33	136.251		9.33	145.746	9.33	145.053	9.33	158.166	9.33	398.666	9.33	132.568
	9.34	146.157		9.34	60.808	9.36	96.5348	9.34	151.921	9.34	135.74	9.34	136.087		9.34	146.157	9.34	145.316	9.34	157.982	9.34	399.285	9.34	132.755
	9.35	146.248		9.35	60.8225	9.37	96.3294	9.35	152.125	9.35	136.212	9.35	135.996		9.35	146.248	9.35	145.555	9.35	157.751	9.35	400.047	9.35	132.964
	9.36	146.256		9.36	60.9325	9.38	96.3567	9.36	152.101	9.36	136.577	9.36	136.051		9.36	146.256	9.36	145.724	9.36	157.62	9.36	400.905	9.36	133.18
	9.37	146.473		9.37	61.0775	9.39	96.414	9.37	151.971	9.37	136.914	9.37	136.245		9.37	146.473	9.37	145.809	9.37	157.533	9.37	401.754	9.37	133.388
	9.38	146.954		9.38	61.13	9.4	96.3092	9.38	151.97	9.38	137.228	9.38	136.496		9.38	146.954	9.38	145.848	9.38	157.515	9.38	402.484	9.38	133.564
	9.39	147.492		9.39	60.996	9.41	96.1041	9.39	152.105	9.39	137.406	9.39	136.7		9.39	147.492	9.39	145.997	9.39	157.825	9.39	403.044	9.39	133.682
	9.4	147.799		9.4	60.729	9.42	96.0584	9.4	152.205	9.4	137.433	9.4	136.825		9.4	147.799	9.4	146.352	9.4	158.63	9.4	403.47	9.4	133.738
	9.41	147.74		9.41	60.5265	9.43	96.2938	9.41	152.264	9.41	137.468	9.41	136.948		9.41	147.74	9.41	146.743	9.41	159.612	9.41	403.871	9.41	133.774
	9.42	147.426		9.42	60.5545	9.44	96.5833	9.42	152.506	9.42	137.588	9.42	137.182		9.42	147.426	9.42	146.91	9.42	160.185	9.42	404.37	9.42	133.874
	9.43	147.052		9.43	60.7855	9.45	96.6057	9.43	153.071	9.43	137.667	9.43	137.562		9.43	147.052	9.43	146.839	9.43	160.177	9.43	405.049	9.43	134.109
	9.44	146.697		9.44	61.041	9.46	96.3265	9.44	153.811	9.44	137.63	9.44	137.978		9.44	146.697	9.44	146.692	9.44	160.003	9.44	405.914	9.44	134.487
	9.45	146.433		9.45	61.202	9.47	95.977	9.45	154.476	9.45	137.616	9.45	138.25		9.45	146.433	9.45	146.557	9.45	160.069	9.45	406.901	9.45	134.942
	9.46	146.436		9.46	61.3125	9.48	95.756	9.46	155.021	9.46	137.728	9.46	138.285		9.46	146.436	9.46	146.492	9.46	160.328	9.46	407.916	9.46	135.371
	9.47	146.822		9.47	61.462	9.49	95.7216	9.47	155.584	9.47	137.854	9.47	138.15		9.47	146.822	9.47	146.638	9.47	160.597	9.47	408.904	9.47	135.689
	9.48	147.446		9.48	61.6415	9.5	95.872	9.48	156.166	9.48	137.859	9.48	138.008		9.48	147.446	9.48	147.007	9.48	160.894	9.48	409.885	9.48	135.857
	9.49	148.003		9.49	61.7515	9.51	96.1457	9.49	156.571	9.49	137.808	9.49	137.961		9.49	148.003	9.49	147.347	9.49	161.246	9.49	410.949	9.49	135.879
	9.5	148.251		9.5	61.7255	9.52	96.4054	9.5	156.695	9.5	137.893	9.5	138.006		9.5	148.251	9.5	147.438	9.5	161.5	9.5	412.196	9.5	135.798
	9.51	148.168		9.51	61.62	9.53	96.5453	9.51	156.67	9.51	138.202	9.51	138.181		9.51	148.168	9.51	147.389	9.51	161.547	9.51	413.655	9.51	135.685
	9.52	147.987		9.52	61.5645	9.54	96.5526	9.52	156.665	9.52	138.636	9.52	138.63		9.52	147.987	9.52	147.454	9.52	161.512	9.52	415.254	9.52	135.619
	9.53	148.028		9.53	61.622	9.55	96.4432	9.53	156.691	9.53	139.06	9.53	139.388		9.53	148.028	9.53	147.735	9.53	161.62	9.53	416.839	9.53	135.642
	9.54	148.425		9.54	61.7535	9.56	96.2799	9.54	156.67	9.54	139.429	9.54	140.237		9.54	148.425	9.54	148.185	9.54	161.97	9.54	418.235	9.54	135.752
	9.55	149.024		9.55	61.9175	9.57	96.2268	9.55	156.581	9.55	139.722	9.55	140.909		9.55	149.024	9.55	148.741	9.55	162.469	9.55	419.301	9.55	135.912
	9.56	149.571		9.56	62.0995	9.58	96.4074	9.56	156.544	9.56	139.857	9.56	141.322		9.56	149.571	9.56	149.332	9.56	162.95	9.56	419.953	9.56	136.087
	9.57	149.925		9.57	62.2365	9.59	96.7625	9.57	156.761	9.57	139.774	9.57	141.524		9.57	149.925	9.57	149.821	9.57	163.336	9.57	420.176	9.57	136.263
	9.58	150.133		9.58	62.25	9.6	97.1706	9.58	157.331	9.58	139.562	9.58	141.589		9.58	150.133	9.58	150.098	9.58	163.612	9.58	420.034	9.58	136.455
	9.59	150.333		9.59	62.1805	9.61	97.5631	9.59	158.117	9.59	139.452	9.59	141.601		9.59	150.333	9.59	150.249	9.59	163.735	9.59	419.669	9.59	136.7
	9.6	150.573		9.6	62.178	9.62	97.8157	9.6	158.878	9.6	139.676	9.6	141.639		9.6	150.573	9.6	150.494	9.6	163.699	9.6	419.272	9.6	137.032
	9.61	150.806		9.61	62.328	9.63	97.7482	9.61	159.497	9.61	140.283	9.61	141.759		9.61	150.806	9.61	150.922	9.61	163.665	9.61	419.026	9.61	137.444
	9.62	151.051		9.62	62.5665	9.64	97.36	9.62	159.972	9.62	141.09	9.62	142.026		9.62	151.051	9.62	151.392	9.62	163.887	9.62	419.039	9.62	137.877
	9.63	151.391		9.63	62.8025	9.65	96.8769	9.63	160.237	9.63	141.815	9.63	142.422		9.63	151.391	9.63	151.758	9.63	164.471	9.63	419.32	9.63	138.239
	9.64	151.746		9.64	63.0275	9.66	96.5005	9.64	160.217	9.64	142.303	9.64	142.722		9.64	151.746	9.64	152.026	9.64	165.231	9.64	419.796	9.64	138.465
	9.65	151.9		9.65	63.275	9.67	96.3018	9.65	160.063	9.65	142.603	9.65	142.713		9.65	151.9	9.65	152.223	9.65	165.817	9.65	420.37	9.65	138.549
	9.66	151.832		9.66	63.5375	9.68	96.3281	9.66	160.09	9.66	142.791	9.66	142.514		9.66	151.832	9.66	152.274	9.66	166.033	9.66	420.97	9.66	138.545
	9.67	151.819		9.67	63.764	9.69	96.5724	9.67	160.392	9.67	142.835	9.67	142.455		9.67	151.819	9.67	152.157	9.67	166.008	9.67	421.569	9.67	138.528
	9.68	152.109		9.68	63.9125	9.7	96.8998	9.68	160.718	9.68	142.729	9.68	142.647		9.68	152.109	9.68	152.03	9.68	166.033	9.68	422.168	9.68	138.565
	9.69	152.637		9.69	63.962	9.71	97.205	9.69	160.879	9.69	142.618	9.69	142.93		9.69	152.637	9.69	152.123	9.69	166.262	9.69	422.774	9.69	138.701
	9.7	153.159		9.7	63.9255	9.72	97.5324	9.7	161.033	9.7	142.692	9.7	143.179		9.7	153.159	9.7	152.566	9.7	166.622	9.7	423.38	9.7	138.946
	9.71	153.534		9.71	63.862	9.73	97.9061	9.71	161.348	9.71	143.028	9.71	143.382		9.71	153.534	9.71	153.281	9.71	166.979	9.71	423.959	9.71	139.281
	9.72	153.765		9.72	63.8465	9.74	98.1918	9.72	161.688	9.72	143.534	9.72	143.498		9.72	153.765	9.72	153.977	9.72	167.294	9.72	424.471	9.72	139.663
	9.73	153.862		9.73	63.91	9.75	98.2304	9.73	161.906	9.73	143.99	9.73	143.543		9.73	153.862	9.73	154.371	9.73	167.6	9.73	424.877	9.73	140.039
	9.74	153.785		9.74	64.0325	9.76	98.0058	9.74	162.149	9.74	144.179	9.74	143.696		9.74	153.785	9.74	154.453	9.74	167.924	9.74	425.155	9.74	140.367
	9.75	153.567		9.75	64.18	9.77	97.6635	9.75	162.608	9.75	144.003	9.75	144.063		9.75	153.567	9.75	154.433	9.75	168.287	9.75	425.312	9.75	140.619
	9.76	153.386		9.76	64.299	9.78	97.4298	9.76	163.175	9.76	143.545	9.76	144.477		9.76	153.386	9.76	154.47	9.76	168.72	9.76	425.387	9.76	140.793
	9.77	153.461		9.77	64.333	9.79	97.4581	9.77	163.538	9.77	143.078	9.77	144.745		9.77	153.461	9.77	154.548	9.77	169.202	9.77	425.427	9.77	140.906
	9.78	153.88		9.78	64.3105	9.8	97.7061	9.78	163.533	9.78	142.957	9.78	144.929		9.78	153.88	9.78	154.596	9.78	169.632	9.78	425.466	9.78	140.977
	9.79	154.577		9.79	64.388	9.81	98.0208	9.79	163.322	9.79	143.33	9.79	145.183		9.79	154.577	9.79	154.615	9.79	169.938	9.79	425.517	9.79	141.022
	9.8	155.375		9.8	64.7095	9.82	98.3071	9.8	163.245	9.8	143.978	9.8	145.499		9.8	155.375	9.8	154.693	9.8	170.167	9.8	425.581	9.8	141.047
	9.81	156.056		9.81	65.2215	9.83	98.5232	9.81	163.488	9.81	144.558	9.81	145.762		9.81	156.056	9.81	154.911	9.81	170.384	9.81	425.666	9.81	141.059
	9.82	156.536		9.82	65.6895	9.84	98.6089	9.82	163.948	9.82	144.922	9.82	145.942		9.82	156.536	9.82	155.26	9.82	170.566	9.82	425.794	9.82	141.06
	9.83	156.966		9.83	65.949	9.85	98.5727	9.83	164.442	9.83	145.165	9.83	146.105		9.83	156.966	9.83	155.668	9.83	170.711	9.83	425.988	9.83	141.067
	9.84	157.563		9.84	66.085	9.86	98.5944	9.84	164.909	9.84	145.419	9.84	146.297		9.84	157.563	9.84	156.07	9.84	170.951	9.84	426.263	9.84	141.119
	9.85	158.313		9.85	66.319	9.87	98.9293	9.85	165.329	9.85	145.696	9.85	146.478		9.85	158.313	9.85	156.4	9.85	171.409	9.85	426.629	9.85	141.269
	9.86	158.953		9.86	66.7695	9.88	99.7087	9.86	165.622	9.86	145.87	9.86	146.602		9.86	158.953	9.86	156.574	9.86	171.963	9.86	427.096	9.86	141.548
	9.87	159.21		9.87	67.3835	9.89	100.848	9.87	165.781	9.87	145.826	9.87	146.744		9.87	159.21	9.87	156.55	9.87	172.344	9.87	427.672	9.87	141.933
	9.88	159.016		9.88	68.0425	9.9	102.132	9.88	165.981	9.88	145.654	9.88	147.042		9.88	159.016	9.88	156.425	9.88	172.503	9.88	428.349	9.88	142.35
	9.89	158.588		9.89	68.6915	9.91	103.39	9.89	166.422	9.89	145.693	9.89	147.49		9.89	158.588	9.89	156.4	9.89	172.683	9.89	429.088	9.89	142.724
	9.9	158.323		9.9	69.3645	9.92	104.642	9.9	167.123	9.9	146.263	9.9	147.933		9.9	158.323	9.9	156.591	9.9	173.074	9.9	429.822	9.9	143.031
	9.91	158.488		9.91	70.1	9.93	106.114	9.91	167.949	9.91	147.336	9.91	148.317		9.91	158.488	9.91	156.887	9.91	173.559	9.91	430.498	9.91	143.304
	9.92	159.005		9.92	70.8515	9.94	108.006	9.92	168.81	9.92	148.557	9.92	148.783		9.92	159.005	9.92	157.098	9.92	173.879	9.92	431.111	9.92	143.602
	9.93	159.615		9.93	71.5255	9.95	110.186	9.93	169.711	9.93	149.625	9.93	149.433		9.93	159.615	9.93	157.244	9.93	173.955	9.93	431.731	9.93	143.976
	9.94	160.179		9.94	72.096	9.96	112.233	9.94	170.589	9.94	150.507	9.94	150.196		9.94	160.179	9.94	157.538	9.94	173.947	9.94	432.472	9.94	144.435
	9.95	160.73		9.95	72.6	9.97	113.824	9.95	171.236	9.95	151.208	9.95	151.013		9.95	160.73	9.95	158.016	9.95	174.055	9.95	433.425	9.95	144.939
	9.96	161.297		9.96	73.051	9.98	114.933	9.96	171.524	9.96	151.596	9.96	151.942		9.96	161.297	9.96	158.467	9.96	174.345	9.96	434.586	9.96	145.419
	9.97	161.825		9.97	73.4435	9.99	115.63	9.97	171.619	9.97	151.637	9.97	152.978		9.97	161.825	9.97	158.862	9.97	174.766	9.97	435.829	9.97	145.815
	9.98	162.24		9.98	73.7945	10	115.875	9.98	171.88	9.98	151.641	9.98	153.98		9.98	162.24	9.98	159.462	9.98	175.229	9.98	436.962	9.98	146.113
	9.99	162.473		9.99	74.127	10.01	115.635	9.99	172.526	9.99	152.049	9.99	154.892		9.99	162.473	9.99	160.31	9.99	175.649	9.99	437.824	9.99	146.344
	10	162.451		10	74.428	10.02	115.101	10	173.448	10	153.009	10	155.854		10	162.451	10	161.062	10	176.009	10	438.359	10	146.533
	10.01	162.259		10.01	74.6765	10.03	114.563	10.01	174.354	10.01	154.286	10.01	156.972		10.01	162.259	10.01	161.481	10.01	176.408	10.01	438.631	10.01	146.667
	10.02	162.244		10.02	74.885	10.04	114.099	10.02	175.08	10.02	155.529	10.02	158.159		10.02	162.244	10.02	161.716	10.02	176.939	10.02	438.776	10.02	146.71
	10.03	162.786		10.03	75.0525	10.05	113.54	10.03	175.689	10.03	156.5	10.03	159.256		10.03	162.786	10.03	161.964	10.03	177.481	10.03	438.932	10.03	146.648
	10.04	163.946		10.04	75.1095	10.06	112.708	10.04	176.301	10.04	157.144	10.04	160.164		10.04	163.946	10.04	162.177	10.04	177.757	10.04	439.189	10.04	146.525
	10.05	165.416		10.05	74.9805	10.07	111.6	10.05	176.954	10.05	157.591	10.05	160.793		10.05	165.416	10.05	162.256	10.05	177.659	10.05	439.584	10.05	146.43
	10.06	166.773		10.06	74.6935	10.08	110.356	10.06	177.596	10.06	158.054	10.06	161.086		10.06	166.773	10.06	162.296	10.06	177.441	10.06	440.112	10.06	146.456
	10.07	167.804		10.07	74.352	10.09	109.109	10.07	178.084	10.07	158.586	10.07	161.191		10.07	167.804	10.07	162.483	10.07	177.508	10.07	440.741	10.07	146.658
	10.08	168.66		10.08	74.0065	10.1	107.895	10.08	178.255	10.08	158.986	10.08	161.398		10.08	168.66	10.08	162.833	10.08	178.016	10.08	441.435	10.08	147.02
	10.09	169.682		10.09	73.617	10.11	106.686	10.09	178.112	10.09	159.118	10.09	161.799		10.09	169.682	10.09	163.203	10.09	178.773	10.09	442.178	10.09	147.461
	10.1	171.039		10.1	73.1665	10.12	105.473	10.1	177.887	10.1	159.206	10.1	162.13		10.1	171.039	10.1	163.551	10.1	179.495	10.1	442.989	10.1	147.87
	10.11	172.542		10.11	72.706	10.13	104.32	10.11	177.814	10.11	159.575	10.11	162.076		10.11	172.542	10.11	163.976	10.11	180.023	10.11	443.912	10.11	148.172
	10.12	173.81		10.12	72.259	10.14	103.307	10.12	177.93	10.12	160.19	10.12	161.618		10.12	173.81	10.12	164.46	10.12	180.315	10.12	444.979	10.12	148.361
	10.13	174.537		10.13	71.784	10.15	102.44	10.13	178.177	10.13	160.71	10.13	160.965		10.13	174.537	10.13	164.794	10.13	180.413	10.13	446.185	10.13	148.482
	10.14	174.622		10.14	71.2805	10.16	101.617	10.14	178.539	10.14	160.915	10.14	160.288		10.14	174.622	10.14	164.857	10.14	180.461	10.14	447.478	10.14	148.587
	10.15	174.192		10.15	70.8425	10.17	100.764	10.15	178.949	10.15	160.846	10.15	159.737		10.15	174.192	10.15	164.777	10.15	180.636	10.15	448.773	10.15	148.715
	10.16	173.6		10.16	70.5465	10.18	99.9452	10.16	179.233	10.16	160.598	10.16	159.59		10.16	173.6	10.16	164.777	10.16	181.008	10.16	449.97	10.16	148.902
	10.17	173.216		10.17	70.359	10.19	99.3095	10.17	179.288	10.17	160.18	10.17	160.037		10.17	173.216	10.17	164.987	10.17	181.486	10.17	450.967	10.17	149.185
	10.18	173.115		10.18	70.1905	10.2	98.9016	10.18	179.234	10.18	159.601	10.18	160.765		10.18	173.115	10.18	165.446	10.18	181.892	10.18	451.68	10.18	149.568
	10.19	173.041		10.19	69.9695	10.21	98.6081	10.19	179.245	10.19	158.981	10.19	161.106		10.19	173.041	10.19	166.105	10.19	182.146	10.19	452.067	10.19	150.008
	10.2	172.741		10.2	69.67	10.22	98.3193	10.2	179.295	10.2	158.502	10.2	160.758		10.2	172.741	10.2	166.788	10.2	182.369	10.2	452.155	10.2	150.432
	10.21	172.177		10.21	69.3365	10.23	98.0618	10.21	179.249	10.21	158.252	10.21	160.115		10.21	172.177	10.21	167.274	10.21	182.731	10.21	452.037	10.21	150.788
	10.22	171.495		10.22	69.067	10.24	97.8948	10.22	179.095	10.22	158.176	10.22	159.764		10.22	171.495	10.22	167.5	10.22	183.255	10.22	451.834	10.22	151.075
	10.23	170.966		10.23	68.9175	10.25	97.7757	10.23	178.96	10.23	158.189	10.23	159.859		10.23	170.966	10.23	167.641	10.23	183.816	10.23	451.645	10.23	151.332
	10.24	170.843		10.24	68.8575	10.26	97.6346	10.24	178.996	10.24	158.218	10.24	160.097		10.24	170.843	10.24	167.944	10.24	184.297	10.24	451.536	10.24	151.608
	10.25	171.09		10.25	68.8485	10.27	97.4924	10.25	179.281	10.25	158.128	10.25	160.143		10.25	171.09	10.25	168.505	10.25	184.689	10.25	451.549	10.25	151.953
	10.26	171.339		10.26	68.8995	10.28	97.4034	10.26	179.699	10.26	157.821	10.26	159.941		10.26	171.339	10.26	169.194	10.26	185.052	10.26	451.736	10.26	152.426
	10.27	171.235		10.27	68.99	10.29	97.3422	10.27	179.98	10.27	157.497	10.27	159.696		10.27	171.235	10.27	169.797	10.27	185.431	10.27	452.15	10.27	153.078
	10.28	170.75		10.28	68.994	10.3	97.2472	10.28	179.952	10.28	157.519	10.28	159.635		10.28	170.75	10.28	170.242	10.28	185.836	10.28	452.813	10.28	153.93
	10.29	170.119		10.29	68.7555	10.31	97.1372	10.29	179.731	10.29	157.878	10.29	159.8		10.29	170.119	10.29	170.673	10.29	186.295	10.29	453.689	10.29	154.971
	10.3	169.575		10.3	68.284	10.32	97.0785	10.3	179.627	10.3	158.097	10.3	160.005		10.3	169.575	10.3	171.264	10.3	186.877	10.3	454.691	10.3	156.179
	10.31	169.233		10.31	67.815	10.33	97.0476	10.31	179.901	10.31	157.847	10.31	160.002		10.31	169.233	10.31	172.056	10.31	187.623	10.31	455.723	10.31	157.531
	10.32	169.171		10.32	67.602	10.34	96.9448	10.32	180.579	10.32	157.357	10.32	159.729		10.32	169.171	10.32	173.015	10.32	188.467	10.32	456.728	10.32	159.002
	10.33	169.435		10.33	67.6835	10.35	96.7599	10.33	181.442	10.33	157.051	10.33	159.381		10.33	169.435	10.33	174.188	10.33	189.307	10.33	457.692	10.33	160.54
	10.34	169.937		10.34	67.896	10.36	96.6274	10.34	182.171	10.34	157.01	10.34	159.211		10.34	169.937	10.34	175.692	10.34	190.164	10.34	458.618	10.34	162.06
	10.35	170.502		10.35	68.064	10.37	96.712	10.35	182.568	10.35	157.022	10.35	159.29		10.35	170.502	10.35	177.601	10.35	191.193	10.35	459.501	10.35	163.461
	10.36	171.059		10.36	68.1275	10.38	97.1097	10.36	182.678	10.36	157.022	10.36	159.452		10.36	171.059	10.36	179.837	10.36	192.497	10.36	460.319	10.36	164.651
	10.37	171.648		10.37	68.1425	10.39	97.8131	10.37	182.776	10.37	157.212	10.37	159.467		10.37	171.648	10.37	182.159	10.37	193.945	10.37	461.049	10.37	165.575
	10.38	172.249		10.38	68.1935	10.4	98.6701	10.38	183.149	10.38	157.717	10.38	159.29		10.38	172.249	10.38	184.23	10.38	195.292	10.38	461.682	10.38	166.212
	10.39	172.728		10.39	68.2965	10.41	99.4019	10.39	183.796	10.39	158.336	10.39	159.141		10.39	172.728	10.39	185.776	10.39	196.393	10.39	462.232	10.39	166.566
	10.4	172.963		10.4	68.372	10.42	99.7557	10.4	184.37	10.4	158.707	10.4	159.253		10.4	172.963	10.4	186.734	10.4	197.18	10.4	462.733	10.4	166.641
	10.41	172.91		10.41	68.337	10.43	99.6729	10.41	184.541	10.41	158.63	10.41	159.592		10.41	172.91	10.41	187.22	10.41	197.529	10.41	463.225	10.41	166.427
	10.42	172.632		10.42	68.199	10.44	99.2914	10.42	184.361	10.42	158.214	10.42	159.923		10.42	172.632	10.42	187.288	10.42	197.384	10.42	463.746	10.42	165.912
	10.43	172.307		10.43	68.064	10.45	98.7802	10.43	184.197	10.43	157.799	10.43	160.124		10.43	172.307	10.43	186.788	10.43	196.936	10.43	464.335	10.43	165.102
	10.44	172.117		10.44	68.0565	10.46	98.1879	10.44	184.364	10.44	157.748	10.44	160.274		10.44	172.117	10.44	185.572	10.44	196.498	10.44	465.023	10.44	164.059
	10.45	172.129		10.45	68.218	10.47	97.4795	10.45	184.85	10.45	158.234	10.45	160.478		10.45	172.129	10.45	183.775	10.45	196.227	10.45	465.837	10.45	162.912
	10.46	172.342		10.46	68.4635	10.48	96.7054	10.46	185.36	10.46	159.153	10.46	160.712		10.46	172.342	10.46	181.841	10.46	196.087	10.46	466.8	10.46	161.823
	10.47	172.737		10.47	68.651	10.49	96.0562	10.47	185.613	10.47	160.185	10.47	160.877		10.47	172.737	10.47	180.271	10.47	196.014	10.47	467.918	10.47	160.93
	10.48	173.27		10.48	68.714	10.5	95.7214	10.48	185.598	10.48	161.042	10.48	160.958		10.48	173.27	10.48	179.31	10.48	195.986	10.48	469.167	10.48	160.302
	10.49	173.884		10.49	68.713	10.51	95.7481	10.49	185.55	10.49	161.633	10.49	161.045		10.49	173.884	10.49	178.771	10.49	195.927	10.49	470.485	10.49	159.934
	10.5	174.535		10.5	68.7355	10.52	96.0106	10.5	185.739	10.5	161.969	10.5	161.204		10.5	174.535	10.5	178.205	10.5	195.745	10.5	471.777	10.5	159.775
	10.51	175.144		10.51	68.7955	10.53	96.2621	10.51	186.28	10.51	162.033	10.51	161.473		10.51	175.144	10.51	177.347	10.51	195.503	10.51	472.933	10.51	159.763
	10.52	175.602		10.52	68.8625	10.54	96.3159	10.52	186.997	10.52	161.852	10.52	161.963		10.52	175.602	10.52	176.38	10.52	195.412	10.52	473.855	10.52	159.841
	10.53	175.861		10.53	68.9305	10.55	96.2219	10.53	187.529	10.53	161.549	10.53	162.75		10.53	175.861	10.53	175.702	10.53	195.602	10.53	474.49	10.53	159.949
	10.54	175.979		10.54	69.0245	10.56	96.1439	10.54	187.718	10.54	161.331	10.54	163.644		10.54	175.979	10.54	175.513	10.54	195.959	10.54	474.85	10.54	160.027
	10.55	176.074		10.55	69.1615	10.57	96.1166	10.55	187.85	10.55	161.446	10.55	164.282		10.55	176.074	10.55	175.711	10.55	196.283	10.55	475.027	10.55	160.023
	10.56	176.23		10.56	69.3125	10.58	96.0969	10.56	188.361	10.56	162.014	10.56	164.516		10.56	176.23	10.56	176.057	10.56	196.583	10.56	475.185	10.56	159.91
	10.57	176.403		10.57	69.418	10.59	96.1218	10.57	189.313	10.57	162.873	10.57	164.518		10.57	176.403	10.57	176.371	10.57	197.05	10.57	475.507	10.57	159.701
	10.58	176.511		10.58	69.452	10.6	96.2018	10.58	190.297	10.58	163.728	10.58	164.491		10.58	176.511	10.58	176.634	10.58	197.718	10.58	476.142	10.58	159.443
	10.59	176.626		10.59	69.436	10.61	96.2057	10.59	190.892	10.59	164.378	10.59	164.456		10.59	176.626	10.59	176.916	10.59	198.353	10.59	477.13	10.59	159.217
	10.6	176.933		10.6	69.384	10.62	96.0157	10.6	191.133	10.6	164.754	10.6	164.335		10.6	176.933	10.6	177.188	10.6	198.68	10.6	478.375	10.6	159.102
	10.61	177.462		10.61	69.283	10.63	95.6667	10.61	191.383	10.61	164.896	10.61	164.116		10.61	177.462	10.61	177.327	10.61	198.552	10.61	479.666	10.61	159.135
	10.62	178.011		10.62	69.142	10.64	95.2682	10.62	191.798	10.62	164.907	10.62	163.945		10.62	178.011	10.62	177.354	10.62	198.052	10.62	480.754	10.62	159.289
	10.63	178.388		10.63	69.043	10.65	94.9424	10.63	192.256	10.63	164.814	10.63	164.001		10.63	178.388	10.63	177.456	10.63	197.598	10.63	481.451	10.63	159.49
	10.64	178.663		10.64	69.0915	10.66	94.8309	10.64	192.747	10.64	164.592	10.64	164.266		10.64	178.663	10.64	177.772	10.64	197.745	10.64	481.71	10.64	159.682
	10.65	179.12		10.65	69.3075	10.67	94.9791	10.65	193.371	10.65	164.362	10.65	164.518		10.65	179.12	10.65	178.329	10.65	198.679	10.65	481.65	10.65	159.865
	10.66	179.926		10.66	69.59	10.68	95.2208	10.66	193.948	10.66	164.403	10.66	164.614		10.66	179.926	10.66	179.12	10.66	199.986	10.66	481.515	10.66	160.079
	10.67	180.864		10.67	69.7975	10.69	95.34	10.67	194.11	10.67	164.861	10.67	164.694		10.67	180.864	10.67	180.007	10.67	200.976	10.67	481.587	10.67	160.359
	10.68	181.503		10.68	69.8635	10.7	95.3463	10.68	193.853	10.68	165.55	10.68	165.064		10.68	181.503	10.68	180.646	10.68	201.233	10.68	482.064	10.68	160.709
	10.69	181.674		10.69	69.838	10.71	95.4326	10.69	193.6	10.69	166.145	10.69	165.847		10.69	181.674	10.69	180.778	10.69	200.915	10.69	482.975	10.69	161.123
	10.7	181.685		10.7	69.8335	10.72	95.6423	10.7	193.679	10.7	166.536	10.7	166.753		10.7	181.685	10.7	180.591	10.7	200.628	10.7	484.168	10.7	161.594
	10.71	181.903		10.71	69.917	10.73	95.7733	10.71	194.046	10.71	166.839	10.71	167.325		10.71	181.903	10.71	180.566	10.71	200.924	10.71	485.376	10.71	162.1
	10.72	182.289		10.72	70.0565	10.74	95.677	10.72	194.517	10.72	167.11	10.72	167.399		10.72	182.289	10.72	180.922	10.72	201.837	10.72	486.35	10.72	162.576
	10.73	182.562		10.73	70.156	10.75	95.461	10.73	195.035	10.73	167.307	10.73	167.204		10.73	182.562	10.73	181.407	10.73	202.907	10.73	486.974	10.73	162.944
	10.74	182.692		10.74	70.154	10.76	95.3135	10.74	195.652	10.74	167.498	10.74	167.1		10.74	182.692	10.74	181.677	10.74	203.642	10.74	487.306	10.74	163.177
	10.75	182.927		10.75	70.109	10.77	95.261	10.75	196.384	10.75	167.83	10.75	167.347		10.75	182.927	10.75	181.689	10.75	203.878	10.75	487.531	10.75	163.347
	10.76	183.421		10.76	70.1515	10.78	95.1555	10.76	197.15	10.76	168.215	10.76	167.909		10.76	183.421	10.76	181.646	10.76	203.764	10.76	487.847	10.76	163.586
	10.77	184.086		10.77	70.3355	10.79	94.8603	10.77	197.843	10.77	168.342	10.77	168.386		10.77	184.086	10.77	181.748	10.77	203.635	10.77	488.346	10.77	163.98
	10.78	184.745		10.78	70.5865	10.8	94.44	10.78	198.349	10.78	168.078	10.78	168.41		10.78	184.745	10.78	182.126	10.78	203.885	10.78	488.97	10.78	164.508
	10.79	185.282		10.79	70.813	10.81	94.125	10.79	198.519	10.79	167.69	10.79	168.138		10.79	185.282	10.79	182.814	10.79	204.656	10.79	489.575	10.79	165.063
	10.8	185.679		10.8	70.991	10.82	94.066	10.8	198.254	10.8	167.582	10.8	168.115		10.8	185.679	10.8	183.665	10.8	205.618	10.8	490.056	10.8	165.535
	10.81	186.028		10.81	71.125	10.83	94.2036	10.81	197.704	10.81	167.955	10.81	168.695		10.81	186.028	10.81	184.442	10.81	206.312	10.81	490.448	10.81	165.866
	10.82	186.426		10.82	71.197	10.84	94.388	10.82	197.309	10.82	168.698	10.82	169.744		10.82	186.426	10.82	185.016	10.82	206.654	10.82	490.919	10.82	166.05
	10.83	186.78		10.83	71.21	10.85	94.5154	10.83	197.539	10.83	169.438	10.83	170.792		10.83	186.78	10.83	185.381	10.83	206.929	10.83	491.654	10.83	166.108
	10.84	186.841		10.84	71.24	10.86	94.5385	10.84	198.499	10.84	169.754	10.84	171.391		10.84	186.841	10.84	185.534	10.84	207.381	10.84	492.73	10.84	166.079
	10.85	186.59		10.85	71.371	10.87	94.4543	10.85	199.783	10.85	169.558	10.85	171.412		10.85	186.59	10.85	185.474	10.85	207.969	10.85	494.074	10.85	166.021
	10.86	186.406		10.86	71.566	10.88	94.3296	10.86	200.814	10.86	169.224	10.86	171.062		10.86	186.406	10.86	185.253	10.86	208.47	10.86	495.517	10.86	165.997
	10.87	186.656		10.87	71.686	10.89	94.2669	10.87	201.359	10.87	169.203	10.87	170.659		10.87	186.656	10.87	185.024	10.87	208.768	10.87	496.903	10.87	166.045
	10.88	187.273		10.88	71.6605	10.9	94.2838	10.88	201.663	10.88	169.59	10.88	170.435		10.88	187.273	10.88	185.05	10.88	209.012	10.88	498.155	10.88	166.156
	10.89	187.918		10.89	71.5845	10.91	94.2652	10.89	202.079	10.89	170.162	10.89	170.497		10.89	187.918	10.89	185.577	10.89	209.409	10.89	499.276	10.89	166.282
	10.9	188.377		10.9	71.599	10.92	94.0965	10.9	202.65	10.9	170.687	10.9	170.827		10.9	188.377	10.9	186.554	10.9	209.904	10.9	500.294	10.9	166.367
	10.91	188.633		10.91	71.712	10.93	93.821	10.91	203.157	10.91	171.083	10.91	171.324		10.91	188.633	10.91	187.579	10.91	210.248	10.91	501.224	10.91	166.381
	10.92	188.702		10.92	71.779	10.94	93.5822	10.92	203.443	10.92	171.346	10.92	171.876		10.92	188.702	10.92	188.286	10.92	210.37	10.92	502.063	10.92	166.34
	10.93	188.619		10.93	71.678	10.95	93.4175	10.93	203.537	10.93	171.415	10.93	172.399		10.93	188.619	10.93	188.691	10.93	210.464	10.93	502.826	10.93	166.312
	10.94	188.524		10.94	71.484	10.96	93.2518	10.94	203.535	10.94	171.229	10.94	172.823		10.94	188.524	10.94	189.014	10.94	210.705	10.94	503.569	10.94	166.399
	10.95	188.566		10.95	71.4285	10.97	93.1113	10.95	203.548	10.95	170.964	10.95	173.133		10.95	188.566	10.95	189.366	10.95	211.07	10.95	504.371	10.95	166.678
	10.96	188.729		10.96	71.6825	10.98	93.1346	10.96	203.72	10.96	171.019	10.96	173.395		10.96	188.729	10.96	189.766	10.96	211.441	10.96	505.277	10.96	167.151
	10.97	188.902		10.97	72.173	10.99	93.3094	10.97	204.11	10.97	171.588	10.97	173.693		10.97	188.902	10.97	190.253	10.97	211.724	10.97	506.257	10.97	167.743
	10.98	189.058		10.98	72.637	11	93.4186	10.98	204.602	10.98	172.373	10.98	174.042		10.98	189.058	10.98	190.787	10.98	211.911	10.98	507.219	10.98	168.345
	10.99	189.259		10.99	72.8755	11.01	93.3242	10.99	205.064	10.99	172.906	10.99	174.407		10.99	189.259	10.99	191.177	10.99	212.132	10.99	508.079	10.99	168.865
	11	189.567		11	72.942	11.02	93.1384	11	205.538	11	173.074	11	174.768		11	189.567	11	191.322	11	212.529	11	508.822	11	169.248
	11.01	190.02		11.01	73.031	11.03	93.0369	11.01	206.152	11.01	173.151	11.01	175.14		11.01	190.02	11.01	191.437	11.01	213.033	11.01	509.502	11.01	169.484
	11.02	190.573		11.02	73.2215	11.04	93.0188	11.02	206.907	11.02	173.416	11.02	175.553		11.02	190.573	11.02	191.83	11.02	213.466	11.02	510.191	11.02	169.608
	11.03	191.038		11.03	73.396	11.05	92.9606	11.03	207.631	11.03	173.853	11.03	175.953		11.03	191.038	11.03	192.475	11.03	213.818	11.03	510.923	11.03	169.687
	11.04	191.238		11.04	73.388	11.06	92.8566	11.04	208.21	11.04	174.237	11.04	176.173		11.04	191.238	11.04	193.08	11.04	214.161	11.04	511.68	11.04	169.787
	11.05	191.257		11.05	73.165	11.07	92.839	11.05	208.813	11.05	174.413	11.05	176.122		11.05	191.257	11.05	193.506	11.05	214.471	11.05	512.426	11.05	169.925
	11.06	191.362		11.06	72.8765	11.08	92.9542	11.06	209.728	11.06	174.408	11.06	175.954		11.06	191.362	11.06	193.868	11.06	214.827	11.06	513.131	11.06	170.082
	11.07	191.674		11.07	72.713	11.09	93.081	11.07	210.953	11.07	174.309	11.07	175.939		11.07	191.674	11.07	194.243	11.07	215.539	11.07	513.784	11.07	170.257
	11.08	192.072		11.08	72.718	11.1	93.0735	11.08	212.086	11.08	174.241	11.08	176.212		11.08	192.072	11.08	194.562	11.08	216.736	11.08	514.382	11.08	170.522
	11.09	192.462		11.09	72.786	11.11	92.8617	11.09	212.647	11.09	174.397	11.09	176.678		11.09	192.462	11.09	194.755	11.09	218.044	11.09	514.935	11.09	170.981
	11.1	192.916		11.1	72.8375	11.12	92.4542	11.1	212.413	11.1	174.855	11.1	177.152		11.1	192.916	11.1	194.84	11.1	218.937	11.1	515.494	11.1	171.667
	11.11	193.477		11.11	72.909	11.13	91.9645	11.11	211.543	11.11	175.434	11.11	177.556		11.11	193.477	11.11	194.892	11.11	219.257	11.11	516.149	11.11	172.473
	11.12	194.034		11.12	73.043	11.14	91.6216	11.12	210.523	11.12	175.908	11.12	177.932		11.12	194.034	11.12	195.029	11.12	219.2	11.12	516.997	11.12	173.199
	11.13	194.48		11.13	73.1875	11.15	91.6653	11.13	209.885	11.13	176.245	11.13	178.315		11.13	194.48	11.13	195.375	11.13	218.949	11.13	518.069	11.13	173.687
	11.14	194.843		11.14	73.261	11.16	92.1608	11.14	209.809	11.14	176.537	11.14	178.739		11.14	194.843	11.14	195.911	11.14	218.583	11.14	519.283	11.14	173.912
	11.15	195.185		11.15	73.273	11.17	92.9118	11.15	210.087	11.15	176.831	11.15	179.255		11.15	195.185	11.15	196.369	11.15	218.237	11.15	520.458	11.15	173.969
	11.16	195.46		11.16	73.323	11.18	93.6079	11.16	210.545	11.16	177.12	11.16	179.752		11.16	195.46	11.16	196.474	11.16	218.102	11.16	521.383	11.16	173.984
	11.17	195.585		11.17	73.484	11.19	94.0712	11.17	211.236	11.17	177.375	11.17	179.934		11.17	195.585	11.17	196.287	11.17	218.267	11.17	521.916	11.17	174.044
	11.18	195.64		11.18	73.7165	11.2	94.3377	11.18	212.154	11.18	177.532	11.18	179.705		11.18	195.64	11.18	196.186	11.18	218.692	11.18	522.052	11.18	174.176
	11.19	195.82		11.19	73.9145	11.21	94.5261	11.19	213.071	11.19	177.584	11.19	179.404		11.19	195.82	11.19	196.454	11.19	219.33	11.19	521.927	11.19	174.357
	11.2	196.185		11.2	73.991	11.22	94.668	11.2	213.747	11.2	177.676	11.2	179.43		11.2	196.185	11.2	197.037	11.2	220.191	11.2	521.757	11.2	174.53
	11.21	196.626		11.21	73.9365	11.23	94.6688	11.21	214.072	11.21	177.989	11.21	179.773		11.21	196.626	11.21	197.708	11.21	221.209	11.21	521.748	11.21	174.641
	11.22	197.098		11.22	73.819	11.24	94.441	11.22	214.037	11.22	178.534	11.22	180.102		11.22	197.098	11.22	198.329	11.22	222.15	11.22	522.013	11.22	174.679
	11.23	197.683		11.23	73.755	11.25	94.0588	11.23	213.744	11.23	179.141	11.23	180.241		11.23	197.683	11.23	198.883	11.23	222.787	11.23	522.55	11.23	174.684
	11.24	198.393		11.24	73.8455	11.26	93.708	11.24	213.427	11.24	179.611	11.24	180.377		11.24	198.393	11.24	199.341	11.24	223.119	11.24	523.273	11.24	174.722
	11.25	199.082		11.25	74.1025	11.27	93.4963	11.25	213.375	11.25	179.873	11.25	180.774		11.25	199.082	11.25	199.607	11.25	223.32	11.25	524.084	11.25	174.828
	11.26	199.553		11.26	74.415	11.28	93.3839	11.26	213.819	11.26	180.028	11.26	181.394		11.26	199.553	11.26	199.671	11.26	223.523	11.26	524.912	11.26	174.985
	11.27	199.711		11.27	74.6295	11.29	93.2561	11.27	214.751	11.27	180.233	11.27	181.94		11.27	199.711	11.27	199.709	11.27	223.724	11.27	525.729	11.27	175.139
	11.28	199.632		11.28	74.679	11.3	93.0103	11.28	215.837	11.28	180.561	11.28	182.215		11.28	199.632	11.28	199.898	11.28	223.867	11.28	526.532	11.28	175.233
	11.29	199.53		11.29	74.608	11.31	92.6604	11.29	216.667	11.29	180.962	11.29	182.298		11.29	199.53	11.29	200.183	11.29	223.977	11.29	527.33	11.29	175.24
	11.3	199.628		11.3	74.4935	11.32	92.3688	11.3	217.107	11.3	181.267	11.3	182.376		11.3	199.628	11.3	200.375	11.3	224.196	11.3	528.135	11.3	175.19
	11.31	199.998		11.31	74.3935	11.33	92.276	11.31	217.312	11.31	181.287	11.31	182.525		11.31	199.998	11.31	200.491	11.31	224.644	11.31	528.954	11.31	175.154
	11.32	200.534		11.32	74.3595	11.34	92.3472	11.32	217.461	11.32	181.085	11.32	182.677		11.32	200.534	11.32	200.805	11.32	225.256	11.32	529.786	11.32	175.216
	11.33	201.079		11.33	74.4015	11.35	92.4519	11.33	217.597	11.33	181.026	11.33	182.755		11.33	201.079	11.33	201.432	11.33	225.798	11.33	530.633	11.33	175.433
	11.34	201.581		11.34	74.462	11.36	92.4851	11.34	217.722	11.34	181.394	11.34	182.792		11.34	201.581	11.34	202.089	11.34	226.114	11.34	531.507	11.34	175.799
	11.35	202.037		11.35	74.4905	11.37	92.3765	11.35	217.914	11.35	182.083	11.35	182.966		11.35	202.037	11.35	202.482	11.35	226.346	11.35	532.442	11.35	176.245
	11.36	202.34		11.36	74.555	11.38	92.1198	11.36	218.256	11.36	182.79	11.36	183.458		11.36	202.34	11.36	202.7	11.36	226.81	11.36	533.465	11.36	176.686
	11.37	202.362		11.37	74.7715	11.39	91.7918	11.37	218.722	11.37	183.344	11.37	184.254		11.37	202.362	11.37	202.988	11.37	227.55	11.37	534.564	11.37	177.079
	11.38	202.208		11.38	75.131	11.4	91.4422	11.38	219.303	11.38	183.706	11.38	185.102		11.38	202.208	11.38	203.326	11.38	228.237	11.38	535.666	11.38	177.458
	11.39	202.188		11.39	75.478	11.41	91.0371	11.39	220.095	11.39	183.803	11.39	185.733		11.39	202.188	11.39	203.479	11.39	228.578	11.39	536.669	11.39	177.903
	11.4	202.482		11.4	75.666	11.42	90.6076	11.4	221.103	11.4	183.565	11.4	186.127		11.4	202.482	11.4	203.369	11.4	228.647	11.4	537.508	11.4	178.443
	11.41	202.963		11.41	75.6905	11.43	90.3603	11.41	222.069	11.41	183.119	11.41	186.453		11.41	202.963	11.41	203.201	11.41	228.757	11.41	538.203	11.41	179.002
	11.42	203.395		11.42	75.6655	11.44	90.5205	11.42	222.67	11.42	182.776	11.42	186.721		11.42	203.395	11.42	203.189	11.42	229.183	11.42	538.849	11.42	179.428
	11.43	203.673		11.43	75.6765	11.45	91.0587	11.43	222.865	11.43	182.793	11.43	186.713		11.43	203.673	11.43	203.304	11.43	229.95	11.43	539.541	11.43	179.611
	11.44	203.817		11.44	75.672	11.46	91.6286	11.44	222.915	11.44	183.195	11.44	186.359		11.44	203.817	11.44	203.451	11.44	230.732	11.44	540.306	11.44	179.574
	11.45	203.891		11.45	75.5595	11.47	91.8631	11.45	223.079	11.45	183.822	11.45	185.976		11.45	203.891	11.45	203.744	11.45	231.109	11.45	541.09	11.45	179.459
	11.46	203.983		11.46	75.3825	11.48	91.735	11.46	223.403	11.46	184.473	11.46	185.946		11.46	203.983	11.46	204.382	11.46	231.039	11.46	541.817	11.46	179.429
	11.47	204.192		11.47	75.2985	11.49	91.5101	11.47	223.775	11.47	185.008	11.47	186.268		11.47	204.192	11.47	205.311	11.47	230.922	11.47	542.468	11.47	179.568
	11.48	204.589		11.48	75.3675	11.5	91.3614	11.48	224.083	11.48	185.323	11.48	186.63		11.48	204.589	11.48	206.164	11.48	231.114	11.48	543.11	11.48	179.859
	11.49	205.188		11.49	75.4915	11.51	91.2153	11.49	224.337	11.49	185.369	11.49	186.822		11.49	205.188	11.49	206.593	11.49	231.529	11.49	543.843	11.49	180.235
	11.5	205.915		11.5	75.5825	11.52	90.9935	11.5	224.643	11.5	185.24	11.5	186.946		11.5	205.915	11.5	206.63	11.5	231.827	11.5	544.711	11.5	180.624
	11.51	206.58		11.51	75.684	11.53	90.7922	11.51	224.987	11.51	185.133	11.51	187.251		11.51	206.58	11.51	206.604	11.51	231.909	11.51	545.659	11.51	180.979
	11.52	206.981		11.52	75.8825	11.54	90.7462	11.52	225.157	11.52	185.176	11.52	187.849		11.52	206.981	11.52	206.7	11.52	232.076	11.52	546.556	11.52	181.279
	11.53	207.124		11.53	76.173	11.55	90.8398	11.53	225.067	11.53	185.371	11.53	188.531		11.53	207.124	11.53	206.812	11.53	232.625	11.53	547.268	11.53	181.544
	11.54	207.24		11.54	76.4625	11.56	90.9213	11.54	224.967	11.54	185.632	11.54	188.911		11.54	207.24	11.54	206.886	11.54	233.398	11.54	547.732	11.54	181.824
	11.55	207.555		11.55	76.679	11.57	90.8733	11.55	225.108	11.55	185.86	11.55	188.899		11.55	207.555	11.55	207.095	11.55	233.938	11.55	547.991	11.55	182.164
	11.56	208.124		11.56	76.816	11.58	90.7399	11.56	225.416	11.56	186.083	11.56	188.919		11.56	208.124	11.56	207.541	11.56	234.062	11.56	548.19	11.56	182.569
	11.57	208.788		11.57	76.8795	11.59	90.6496	11.57	225.705	11.57	186.462	11.57	189.458		11.57	208.788	11.57	208.054	11.57	234.06	11.57	548.527	11.57	182.997
	11.58	209.191		11.58	76.8715	11.6	90.6211	11.58	226.011	11.58	187.028	11.58	190.524		11.58	209.191	11.58	208.381	11.58	234.299	11.58	549.188	11.58	183.383
	11.59	209.021		11.59	76.8185	11.61	90.532	11.59	226.474	11.59	187.566	11.59	191.642		11.59	209.021	11.59	208.437	11.59	234.8	11.59	550.256	11.59	183.679
	11.6	208.398		11.6	76.741	11.62	90.2837	11.6	227.056	11.6	187.893	11.6	192.24		11.6	208.398	11.6	208.371	11.6	235.24	11.6	551.654	11.6	183.855
	11.61	207.828		11.61	76.634	11.63	89.9167	11.61	227.613	11.61	188.089	11.61	192.064		11.61	207.828	11.61	208.47	11.61	235.343	11.61	553.161	11.61	183.905
	11.62	207.67		11.62	76.5415	11.64	89.5618	11.62	228.125	11.62	188.309	11.62	191.392		11.62	207.67	11.62	208.926	11.62	235.205	11.62	554.494	11.62	183.849
	11.63	207.86		11.63	76.573	11.65	89.336	11.63	228.665	11.63	188.513	11.63	190.768		11.63	207.86	11.63	209.635	11.63	235.154	11.63	555.415	11.63	183.732
	11.64	208.273		11.64	76.783	11.66	89.2789	11.64	229.236	11.64	188.519	11.64	190.465		11.64	208.273	11.64	210.362	11.64	235.366	11.64	555.809	11.64	183.609
	11.65	209.007		11.65	77.0915	11.67	89.3596	11.65	229.742	11.65	188.294	11.65	190.336		11.65	209.007	11.65	211.02	11.65	235.783	11.65	555.716	11.65	183.523
	11.66	210.088		11.66	77.3535	11.68	89.5376	11.66	230.092	11.66	188.092	11.66	190.216		11.66	210.088	11.66	211.569	11.66	236.344	11.66	555.294	11.66	183.51
	11.67	211.196		11.67	77.4865	11.69	89.7643	11.67	230.277	11.67	188.238	11.67	190.249		11.67	211.196	11.67	211.845	11.67	237.055	11.67	554.776	11.67	183.607
	11.68	211.948		11.68	77.5065	11.7	89.8993	11.68	230.338	11.68	188.778	11.68	190.671		11.68	211.948	11.68	211.796	11.68	237.865	11.68	554.404	11.68	183.856
	11.69	212.264		11.69	77.473	11.71	89.7645	11.69	230.294	11.69	189.394	11.69	191.435		11.69	212.264	11.69	211.719	11.69	238.622	11.69	554.372	11.69	184.273
	11.7	212.297		11.7	77.4255	11.72	89.3953	11.7	230.261	11.7	189.72	11.7	192.236		11.7	212.297	11.7	211.98	11.7	239.177	11.7	554.774	11.7	184.821
	11.71	212.219		11.71	77.3755	11.73	89.0963	11.71	230.519	11.71	189.708	11.71	192.831		11.71	212.219	11.71	212.606	11.71	239.443	11.71	555.581	11.71	185.411
	11.72	212.189		11.72	77.3385	11.74	89.1032	11.72	231.205	11.72	189.607	11.72	193.096		11.72	212.189	11.72	213.309	11.72	239.394	11.72	556.664	11.72	185.929
	11.73	212.366		11.73	77.3445	11.75	89.3164	11.73	232.022	11.73	189.618	11.73	192.931		11.73	212.366	11.73	213.859	11.73	239.111	11.73	557.854	11.73	186.302
	11.74	212.77		11.74	77.4155	11.76	89.4844	11.74	232.483	11.74	189.675	11.74	192.442		11.74	212.77	11.74	214.297	11.74	238.811	11.74	559.013	11.74	186.535
	11.75	213.232		11.75	77.5245	11.77	89.524	11.75	232.382	11.75	189.616	11.75	192.079		11.75	213.232	11.75	214.761	11.75	238.734	11.75	560.062	11.75	186.707
	11.76	213.528		11.76	77.627	11.78	89.5318	11.76	231.915	11.76	189.453	11.76	192.308		11.76	213.528	11.76	215.207	11.76	238.991	11.76	560.972	11.76	186.908
	11.77	213.512		11.77	77.725	11.79	89.5618	11.77	231.438	11.77	189.38	11.77	193.202		11.77	213.512	11.77	215.433	11.77	239.561	11.77	561.732	11.77	187.177
	11.78	213.223		11.78	77.836	11.8	89.5308	11.78	231.169	11.78	189.632	11.78	194.432		11.78	213.223	11.78	215.289	11.78	240.335	11.78	562.325	11.78	187.481
	11.79	212.956		11.79	77.9175	11.81	89.3432	11.79	231.078	11.79	190.364	11.79	195.501		11.79	212.956	11.79	214.761	11.79	241.153	11.79	562.732	11.79	187.761
	11.8	213.072		11.8	77.916	11.82	89.0314	11.8	231.064	11.8	191.503	11.8	196.026		11.8	213.072	11.8	214.038	11.8	241.867	11.8	562.95	11.8	187.989
	11.81	213.62		11.81	77.847	11.83	88.7403	11.81	231.182	11.81	192.67	11.81	195.999		11.81	213.62	11.81	213.577	11.81	242.352	11.81	563.015	11.81	188.162
	11.82	214.272		11.82	77.74	11.84	88.5922	11.82	231.596	11.82	193.453	11.82	195.76		11.82	214.272	11.82	213.806	11.82	242.493	11.82	563.01	11.82	188.276
	11.83	214.707		11.83	77.5845	11.85	88.5817	11.83	232.329	11.83	193.765	11.83	195.623		11.83	214.707	11.83	214.631	11.83	242.314	11.83	563.044	11.83	188.327
	11.84	214.917		11.84	77.408	11.86	88.5961	11.84	233.203	11.84	193.811	11.84	195.626		11.84	214.917	11.84	215.481	11.84	242.088	11.84	563.225	11.84	188.352
	11.85	215.104		11.85	77.313	11.87	88.524	11.85	233.967	11.85	193.8	11.85	195.678		11.85	215.104	11.85	215.945	11.85	242.161	11.85	563.632	11.85	188.438
	11.86	215.39		11.86	77.3675	11.88	88.377	11.86	234.445	11.86	193.845	11.86	195.75		11.86	215.39	11.86	216.098	11.86	242.636	11.86	564.291	11.86	188.657
	11.87	215.722		11.87	77.54	11.89	88.2963	11.87	234.66	11.87	194.015	11.87	195.807		11.87	215.722	11.87	216.203	11.87	243.262	11.87	565.163	11.87	188.989
	11.88	215.996		11.88	77.7605	11.9	88.3691	11.88	234.814	11.88	194.25	11.88	195.774		11.88	215.996	11.88	216.396	11.88	243.63	11.88	566.164	11.88	189.316
	11.89	216.179		11.89	77.9675	11.91	88.4953	11.89	235.12	11.89	194.349	11.89	195.705		11.89	216.179	11.89	216.683	11.89	243.532	11.89	567.184	11.89	189.517
	11.9	216.257		11.9	78.0935	11.92	88.5457	11.9	235.722	11.9	194.206	11.9	195.835		11.9	216.257	11.9	216.988	11.9	243.187	11.9	568.13	11.9	189.564
	11.91	216.18		11.91	78.0985	11.93	88.56	11.91	236.649	11.91	194.013	11.91	196.282		11.91	216.18	11.91	217.153	11.91	243.078	11.91	568.949	11.91	189.538
	11.92	215.961		11.92	78.018	11.94	88.6629	11.92	237.733	11.92	194.049	11.92	196.795		11.92	215.961	11.92	217.093	11.92	243.54	11.92	569.642	11.92	189.567
	11.93	215.792		11.93	77.94	11.95	88.8576	11.93	238.635	11.93	194.347	11.93	197.027		11.93	215.792	11.93	216.948	11.93	244.47	11.93	570.258	11.93	189.732
	11.94	215.868		11.94	77.9515	11.96	88.9936	11.94	239.105	11.94	194.749	11.94	196.964		11.94	215.868	11.94	216.958	11.94	245.397	11.94	570.866	11.94	190.031
	11.95	216.158		11.95	78.099	11.97	88.9141	11.95	239.2	11.95	195.136	11.95	196.886		11.95	216.158	11.95	217.246	11.95	245.894	11.95	571.519	11.95	190.394
	11.96	216.537		11.96	78.357	11.98	88.6126	11.96	239.279	11.96	195.45	11.96	197.015		11.96	216.537	11.96	217.771	11.96	245.993	11.96	572.225	11.96	190.732
	11.97	217.025		11.97	78.623	11.99	88.2361	11.97	239.691	11.97	195.618	11.97	197.337		11.97	217.025	11.97	218.399	11.97	246.074	11.97	572.946	11.97	190.976
	11.98	217.67		11.98	78.8005	12	87.9337	11.98	240.379	11.98	195.593	11.98	197.735		11.98	217.67	11.98	218.951	11.98	246.376	11.98	573.616	11.98	191.092
	11.99	218.339		11.99	78.869	12.01	87.7382	11.99	240.922	11.99	195.418	11.99	198.137		11.99	218.339	11.99	219.267	11.99	246.831	11.99	574.181	11.99	191.083
	12	218.819		12	78.8525	12.02	87.6071	12	241.033	12	195.223	12	198.539		12	218.819	12	219.308	12	247.329	12	574.609	12	190.982
	12.01	219.075		12.01	78.7605	12.03	87.512	12.01	240.842	12.01	195.147	12.01	198.927		12.01	219.075	12.01	219.2	12.01	247.838	12.01	574.897	12.01	190.856
	12.02	219.251		12.02	78.61	12.04	87.4394	12.02	240.634	12.02	195.243	12.02	199.261		12.02	219.251	12.02	219.207	12.02	248.298	12.02	575.06	12.02	190.788
	12.03	219.458		12.03	78.469	12.05	87.3604	12.03	240.508	12.03	195.466	12.03	199.527		12.03	219.458	12.03	219.56	12.03	248.617	12.03	575.121	12.03	190.84
	12.04	219.66		12.04	78.422	12.06	87.281	12.04	240.39	12.04	195.711	12.04	199.716		12.04	219.66	12.04	220.233	12.04	248.77	12.04	575.116	12.04	191.028
	12.05	219.827		12.05	78.503	12.07	87.2991	12.05	240.233	12.05	195.834	12.05	199.798		12.05	219.827	12.05	220.917	12.05	248.814	12.05	575.098	12.05	191.323
	12.06	220.013		12.06	78.686	12.08	87.5014	12.06	240.075	12.06	195.743	12.06	199.799		12.06	220.013	12.06	221.299	12.06	248.853	12.06	575.128	12.06	191.688
	12.07	220.246		12.07	78.915	12.09	87.7919	12.07	239.97	12.07	195.501	12.07	199.862		12.07	220.246	12.07	221.319	12.07	248.94	12.07	575.257	12.07	192.092
	12.08	220.476		12.08	79.1125	12.1	87.9394	12.08	239.967	12.08	195.259	12.08	200.108		12.08	220.476	12.08	221.15	12.08	249.009	12.08	575.512	12.08	192.492
	12.09	220.67		12.09	79.2095	12.11	87.812	12.09	240.109	12.09	195.157	12.09	200.465		12.09	220.67	12.09	221.006	12.09	249.025	12.09	575.893	12.09	192.808
	12.1	220.864		12.1	79.2375	12.12	87.454	12.1	240.394	12.1	195.31	12.1	200.697		12.1	220.864	12.1	221.049	12.1	249.211	12.1	576.382	12.1	192.952
	12.11	221.068		12.11	79.325	12.13	86.9874	12.11	240.82	12.11	195.761	12.11	200.608		12.11	221.068	12.11	221.347	12.11	249.883	12.11	576.947	12.11	192.89
	12.12	221.168		12.12	79.526	12.14	86.5608	12.12	241.412	12.12	196.392	12.12	200.204		12.12	221.168	12.12	221.828	12.12	250.997	12.12	577.545	12.12	192.694
	12.13	221.073		12.13	79.707	12.15	86.2886	12.13	242.075	12.13	197.006	12.13	199.677		12.13	221.073	12.13	222.3	12.13	252.032	12.13	578.12	12.13	192.515
	12.14	220.927		12.14	79.715	12.16	86.1485	12.14	242.481	12.14	197.498	12.14	199.242		12.14	220.927	12.14	222.599	12.14	252.455	12.14	578.6	12.14	192.484
	12.15	220.966		12.15	79.599	12.17	86.0524	12.15	242.33	12.15	197.844	12.15	199.041		12.15	220.966	12.15	222.727	12.15	252.223	12.15	578.906	12.15	192.63
	12.16	221.196		12.16	79.5345	12.18	86.0112	12.16	241.731	12.16	197.976	12.16	199.168		12.16	221.196	12.16	222.786	12.16	251.741	12.16	578.977	12.16	192.863
	12.17	221.454		12.17	79.5785	12.19	86.0968	12.17	241.172	12.17	197.876	12.17	199.625		12.17	221.454	12.17	222.811	12.17	251.392	12.17	578.794	12.17	193.054
	12.18	221.674		12.18	79.6345	12.2	86.3104	12.18	241.077	12.18	197.721	12.18	200.206		12.18	221.674	12.18	222.798	12.18	251.296	12.18	578.417	12.18	193.127
	12.19	221.844		12.19	79.618	12.21	86.6024	12.19	241.458	12.19	197.703	12.19	200.597		12.19	221.844	12.19	222.867	12.19	251.427	12.19	577.986	12.19	193.098
	12.2	221.815		12.2	79.5475	12.22	86.9365	12.2	241.99	12.2	197.706	12.2	200.678		12.2	221.815	12.2	223.16	12.2	251.745	12.2	577.698	12.2	193.043
	12.21	221.486		12.21	79.488	12.23	87.2586	12.21	242.341	12.21	197.472	12.21	200.624		12.21	221.486	12.21	223.55	12.21	252.189	12.21	577.74	12.21	193.04
	12.22	221.117		12.22	79.4975	12.24	87.4772	12.22	242.424	12.22	197.093	12.22	200.693		12.22	221.117	12.22	223.738	12.22	252.642	12.22	578.216	12.22	193.127
	12.23	221.129		12.23	79.615	12.25	87.5165	12.23	242.461	12.23	197.013	12.23	200.933		12.23	221.129	12.23	223.681	12.23	252.87	12.23	579.104	12.23	193.3
	12.24	221.582		12.24	79.841	12.26	87.3709	12.24	242.779	12.24	197.438	12.24	201.171		12.24	221.582	12.24	223.683	12.24	252.626	12.24	580.263	12.24	193.512
	12.25	222.087		12.25	80.1085	12.27	87.1153	12.25	243.46	12.25	198.052	12.25	201.274		12.25	222.087	12.25	223.996	12.25	251.994	12.25	581.488	12.25	193.685
	12.26	222.289		12.26	80.2885	12.28	86.8538	12.26	244.26	12.26	198.426	12.26	201.317		12.26	222.289	12.26	224.508	12.26	251.485	12.26	582.581	12.26	193.758
	12.27	222.226		12.27	80.28	12.29	86.6668	12.27	244.883	12.27	198.493	12.27	201.422		12.27	222.226	12.27	224.87	12.27	251.588	12.27	583.394	12.27	193.727
	12.28	222.189		12.28	80.1085	12.3	86.6304	12.28	245.166	12.28	198.51	12.28	201.559		12.28	222.189	12.28	224.877	12.28	252.328	12.28	583.853	12.28	193.667
	12.29	222.391		12.29	79.9155	12.31	86.8061	12.29	245.025	12.29	198.695	12.29	201.584		12.29	222.391	12.29	224.603	12.29	253.33	12.29	583.966	12.29	193.691
	12.3	222.801		12.3	79.814	12.32	87.125	12.3	244.519	12.3	199.038	12.3	201.467		12.3	222.801	12.3	224.189	12.3	254.181	12.3	583.818	12.3	193.885
	12.31	223.179		12.31	79.7885	12.33	87.3644	12.31	244.043	12.31	199.384	12.31	201.377		12.31	223.179	12.31	223.728	12.31	254.671	12.31	583.565	12.31	194.269
	12.32	223.302		12.32	79.7575	12.34	87.3217	12.32	244.123	12.32	199.615	12.32	201.467		12.32	223.302	12.32	223.378	12.32	254.79	12.32	583.387	12.32	194.778
	12.33	223.189		12.33	79.6895	12.35	86.9844	12.33	244.808	12.33	199.719	12.33	201.67		12.33	223.189	12.33	223.343	12.33	254.639	12.33	583.428	12.33	195.297
	12.34	223.008		12.34	79.6095	12.36	86.5387	12.34	245.501	12.34	199.707	12.34	201.804		12.34	223.008	12.34	223.694	12.34	254.413	12.34	583.741	12.34	195.714
	12.35	222.831		12.35	79.5495	12.37	86.2568	12.35	245.586	12.35	199.565	12.35	201.815		12.35	222.831	12.35	224.303	12.35	254.317	12.35	584.272	12.35	195.969
	12.36	222.665		12.36	79.531	12.38	86.3234	12.36	245.034	12.36	199.376	12.36	201.833		12.36	222.665	12.36	224.994	12.36	254.395	12.36	584.89	12.36	196.067
	12.37	222.654		12.37	79.5535	12.39	86.6993	12.37	244.232	12.37	199.35	12.37	202.024		12.37	222.654	12.37	225.639	12.37	254.544	12.37	585.45	12.37	196.049
	12.38	222.95		12.38	79.578	12.4	87.155	12.38	243.519	12.38	199.6	12.38	202.426		12.38	222.95	12.38	226.12	12.38	254.665	12.38	585.854	12.38	195.957
	12.39	223.463		12.39	79.5715	12.41	87.45	12.39	243.144	12.39	200.026	12.39	202.902		12.39	223.463	12.39	226.311	12.39	254.698	12.39	586.101	12.39	195.836
	12.4	224		12.4	79.5525	12.42	87.5165	12.4	243.384	12.4	200.517	12.4	203.279		12.4	224	12.4	226.19	12.4	254.664	12.4	586.273	12.4	195.745
	12.41	224.488		12.41	79.5735	12.43	87.5087	12.41	244.318	12.41	200.973	12.41	203.566		12.41	224.488	12.41	225.921	12.41	254.721	12.41	586.478	12.41	195.752
	12.42	224.883		12.42	79.667	12.44	87.6176	12.42	245.567	12.42	201.099	12.42	203.918		12.42	224.883	12.42	225.71	12.42	254.951	12.42	586.77	12.42	195.903
	12.43	225.057		12.43	79.7845	12.45	87.8125	12.43	246.48	12.43	200.562	12.43	204.339		12.43	225.057	12.43	225.598	12.43	255.172	12.43	587.097	12.43	196.195
	12.44	224.971		12.44	79.818	12.46	87.8849	12.44	246.688	12.44	199.568	12.44	204.566		12.44	224.971	12.44	225.53	12.44	255.215	12.44	587.345	12.44	196.593
	12.45	224.831		12.45	79.731	12.47	87.7435	12.45	246.529	12.45	198.89	12.45	204.374		12.45	224.831	12.45	225.592	12.45	255.23	12.45	587.43	12.45	197.057
	12.46	224.936		12.46	79.6395	12.48	87.4489	12.46	246.785	12.46	199.065	12.46	203.898		12.46	224.936	12.46	225.894	12.46	255.432	12.46	587.376	12.46	197.548
	12.47	225.366		12.47	79.694	12.49	86.9606	12.47	247.765	12.47	199.819	12.47	203.525		12.47	225.366	12.47	226.193	12.47	255.708	12.47	587.301	12.47	198.003
	12.48	225.847		12.48	79.885	12.5	86.1476	12.48	248.834	12.48	200.454	12.48	203.536		12.48	225.847	12.48	226.097	12.48	255.702	12.48	587.329	12.48	198.322
	12.49	226.06		12.49	80.026	12.51	85.1086	12.49	249.134	12.49	200.573	12.49	203.968		12.49	226.06	12.49	225.683	12.49	255.256	12.49	587.493	12.49	198.415
	12.5	226.008		12.5	79.981	12.52	84.2263	12.5	248.558	12.5	200.311	12.5	204.713		12.5	226.008	12.5	225.515	12.5	254.674	12.5	587.733	12.5	198.26
	12.51	225.909		12.51	79.848	12.53	83.8171	12.51	247.684	12.51	200.102	12.51	205.523		12.51	225.909	12.51	225.917	12.51	254.469	12.51	587.948	12.51	197.924
	12.52	225.892		12.52	79.8325	12.54	83.8716	12.52	247.008	12.52	200.266	12.52	205.985		12.52	225.892	12.52	226.613	12.52	254.774	12.52	588.072	12.52	197.524
	12.53	225.989		12.53	79.9935	12.55	84.145	12.53	246.632	12.53	200.756	12.53	205.804		12.53	225.989	12.53	227.109	12.53	255.211	12.53	588.101	12.53	197.157
	12.54	226.242		12.54	80.215	12.56	84.3653	12.54	246.554	12.54	201.273	12.54	205.15		12.54	226.242	12.54	227.177	12.54	255.47	12.54	588.068	12.54	196.853
	12.55	226.606		12.55	80.3815	12.57	84.3861	12.55	246.802	12.55	201.612	12.55	204.54		12.55	226.606	12.55	226.961	12.55	255.67	12.55	588.016	12.55	196.581
	12.56	226.868		12.56	80.466	12.58	84.292	12.56	247.23	12.56	201.794	12.56	204.313		12.56	226.868	12.56	226.791	12.56	256.011	12.56	587.993	12.56	196.313
	12.57	226.805		12.57	80.446	12.59	84.3158	12.57	247.538	12.57	201.906	12.57	204.378		12.57	226.805	12.57	226.874	12.57	256.46	12.57	588.048	12.57	196.064
	12.58	226.415		12.58	80.269	12.6	84.5403	12.58	247.618	12.58	201.974	12.58	204.471		12.58	226.415	12.58	227.068	12.58	256.928	12.58	588.228	12.58	195.896
	12.59	225.948		12.59	79.9625	12.61	84.7808	12.59	247.594	12.59	201.985	12.59	204.474		12.59	225.948	12.59	227.031	12.59	257.418	12.59	588.549	12.59	195.873
	12.6	225.675		12.6	79.683	12.62	84.8414	12.6	247.522	12.6	201.931	12.6	204.394		12.6	225.675	12.6	226.64	12.6	257.887	12.6	588.981	12.6	196.018
	12.61	225.688		12.61	79.5715	12.63	84.7337	12.61	247.346	12.61	201.853	12.61	204.212		12.61	225.688	12.61	226.189	12.61	258.202	12.61	589.462	12.61	196.299
	12.62	225.976		12.62	79.5985	12.64	84.5601	12.62	247.172	12.62	201.814	12.62	203.947		12.62	225.976	12.62	226.039	12.62	258.318	12.62	589.933	12.62	196.641
	12.63	226.516		12.63	79.62	12.65	84.3134	12.63	247.248	12.63	201.77	12.63	203.752		12.63	226.516	12.63	226.159	12.63	258.318	12.63	590.367	12.63	196.952
	12.64	227.102		12.64	79.553	12.66	83.8902	12.64	247.649	12.64	201.6	12.64	203.823		12.64	227.102	12.64	226.229	12.64	258.277	12.64	590.771	12.64	197.149
	12.65	227.336		12.65	79.466	12.67	83.2764	12.65	248.164	12.65	201.305	12.65	204.227		12.65	227.336	12.65	226.146	12.65	258.269	12.65	591.162	12.65	197.19
	12.66	227.043		12.66	79.4945	12.68	82.6696	12.66	248.486	12.66	201.032	12.66	204.749		12.66	227.043	12.66	226.114	12.66	258.431	12.66	591.529	12.66	197.099
	12.67	226.488		12.67	79.6785	12.69	82.3644	12.67	248.381	12.67	200.912	12.67	204.945		12.67	226.488	12.67	226.267	12.67	258.796	12.67	591.823	12.67	196.952
	12.68	226.09		12.68	79.894	12.7	82.4879	12.68	247.831	12.68	201.007	12.68	204.596		12.68	226.09	12.68	226.502	12.68	259.103	12.68	591.973	12.68	196.828
	12.69	226.101		12.69	79.9555	12.71	82.8793	12.69	247.07	12.69	201.35	12.69	204.044		12.69	226.101	12.69	226.668	12.69	258.991	12.69	591.921	12.69	196.757
	12.7	226.525		12.7	79.805	12.72	83.2534	12.7	246.413	12.7	201.924	12.7	203.77		12.7	226.525	12.7	226.752	12.7	258.385	12.7	591.655	12.7	196.707
	12.71	227.1		12.71	79.5755	12.73	83.4516	12.71	246.119	12.71	202.588	12.71	203.79		12.71	227.1	12.71	226.812	12.71	257.607	12.71	591.221	12.71	196.615
	12.72	227.449		12.72	79.4585	12.74	83.5149	12.72	246.388	12.72	203.053	12.72	203.831		12.72	227.449	12.72	226.777	12.72	257.098	12.72	590.702	12.72	196.441
	12.73	227.412		12.73	79.5395	12.75	83.5508	12.73	247.194	12.73	203.023	12.73	203.865		12.73	227.412	12.73	226.418	12.73	257.086	12.73	590.195	12.73	196.202
	12.74	227.067		12.74	79.7585	12.76	83.5942	12.74	248.087	12.74	202.475	12.74	204.07		12.74	227.067	12.74	225.662	12.74	257.447	12.74	589.786	12.74	195.968
	12.75	226.469		12.75	79.9845	12.77	83.6127	12.75	248.489	12.75	201.756	12.75	204.429		12.75	226.469	12.75	224.855	12.75	257.83	12.75	589.537	12.75	195.828
	12.76	225.675		12.76	80.137	12.78	83.5768	12.76	248.181	12.76	201.267	12.76	204.736		12.76	225.675	12.76	224.5	12.76	257.934	12.76	589.473	12.76	195.822
	12.77	224.936		12.77	80.2345	12.79	83.4825	12.77	247.349	12.77	201.092	12.77	204.942		12.77	224.936	12.77	224.777	12.77	257.752	12.77	589.575	12.77	195.925
	12.78	224.544		12.78	80.314	12.8	83.3467	12.78	246.395	12.78	201.045	12.78	205.261		12.78	224.544	12.78	225.44	12.78	257.51	12.78	589.781	12.78	196.062
	12.79	224.532		12.79	80.3365	12.81	83.2011	12.79	245.848	12.79	201.001	12.79	205.818		12.79	224.532	12.79	226.111	12.79	257.358	12.79	590	12.79	196.158
	12.8	224.669		12.8	80.2425	12.82	83.0695	12.8	246.107	12.8	201.031	12.8	206.303		12.8	224.669	12.8	226.586	12.8	257.221	12.8	590.154	12.8	196.157
	12.81	224.728		12.81	80.049	12.83	82.9636	12.81	247.027	12.81	201.194	12.81	206.197		12.81	224.728	12.81	226.883	12.81	256.951	12.81	590.203	12.81	196.023
	12.82	224.676		12.82	79.8125	12.84	82.9025	12.82	247.984	12.82	201.321	12.82	205.386		12.82	224.676	12.82	227.091	12.82	256.502	12.82	590.145	12.82	195.756
	12.83	224.607		12.83	79.543	12.85	82.8913	12.83	248.453	12.83	201.143	12.83	204.336		12.83	224.607	12.83	227.179	12.83	255.965	12.83	589.995	12.83	195.402
	12.84	224.54		12.84	79.212	12.86	82.8819	12.84	248.385	12.84	200.644	12.84	203.613		12.84	224.54	12.84	226.991	12.84	255.531	12.84	589.777	12.84	195.044
	12.85	224.408		12.85	78.807	12.87	82.8062	12.85	248.065	12.85	200.146	12.85	203.394		12.85	224.408	12.85	226.489	12.85	255.395	12.85	589.519	12.85	194.756
	12.86	224.24		12.86	78.398	12.88	82.6559	12.86	247.818	12.86	199.983	12.86	203.523		12.86	224.24	12.86	225.871	12.86	255.602	12.86	589.259	12.86	194.569
	12.87	224.187		12.87	78.1545	12.89	82.5231	12.87	247.779	12.87	200.183	12.87	203.807		12.87	224.187	12.87	225.359	12.87	255.96	12.87	589.025	12.87	194.473
	12.88	224.301		12.88	78.2135	12.9	82.5431	12.88	247.802	12.88	200.504	12.88	204.121		12.88	224.301	12.88	224.985	12.88	256.112	12.88	588.813	12.88	194.437
	12.89	224.422		12.89	78.509	12.91	82.7385	12.89	247.608	12.89	200.743	12.89	204.411		12.89	224.422	12.89	224.678	12.89	255.797	12.89	588.576	12.89	194.427
	12.9	224.394		12.9	78.835	12.92	82.9343	12.9	247.132	12.9	200.889	12.9	204.694		12.9	224.394	12.9	224.419	12.9	255.136	12.9	588.243	12.9	194.425
	12.91	224.267		12.91	79.0725	12.93	82.9322	12.91	246.679	12.91	200.93	12.91	204.953		12.91	224.267	12.91	224.309	12.91	254.578	12.91	587.76	12.91	194.447
	12.92	224.197		12.92	79.2645	12.94	82.7445	12.92	246.611	12.92	200.727	12.92	205.058		12.92	224.197	12.92	224.523	12.92	254.445	12.92	587.102	12.92	194.529
	12.93	224.238		12.93	79.4575	12.95	82.5207	12.93	246.902	12.93	200.248	12.93	204.935		12.93	224.238	12.93	225.128	12.93	254.6	12.93	586.282	12.93	194.678
	12.94	224.315		12.94	79.5735	12.96	82.2959	12.94	247.209	12.94	199.704	12.94	204.664		12.94	224.315	12.94	225.912	12.94	254.702	12.94	585.343	12.94	194.851
	12.95	224.359		12.95	79.511	12.97	82.0121	12.95	247.37	12.95	199.318	12.95	204.277		12.95	224.359	12.95	226.495	12.95	254.656	12.95	584.363	12.95	194.973
	12.96	224.347		12.96	79.304	12.98	81.7436	12.96	247.505	12.96	199.118	12.96	203.697		12.96	224.347	12.96	226.614	12.96	254.615	12.96	583.461	12.96	195.002
	12.97	224.309		12.97	79.116	12.99	81.6487	12.97	247.649	12.97	199.023	12.97	203.004		12.97	224.309	12.97	226.28	12.97	254.677	12.97	582.794	12.97	194.96
	12.98	224.338		12.98	79.089	13	81.6838	12.98	247.676	12.98	198.984	12.98	202.513		12.98	224.338	12.98	225.739	12.98	254.771	12.98	582.499	12.98	194.914
	12.99	224.503		12.99	79.2205	13.01	81.5973	12.99	247.567	12.99	199	12.99	202.432		12.99	224.503	12.99	225.325	12.99	254.815	12.99	582.633	12.99	194.913
	13	224.68		13	79.393	13.02	81.2597	13	247.387	13	199.068	13	202.587		13	224.68	13	225.237	13	254.88	13	583.126	13	194.96
	13.01	224.599		13.01	79.508	13.03	80.8371	13.01	247.041	13.01	199.14	13.01	202.643		13.01	224.599	13.01	225.364	13.01	255.112	13.01	583.8	13.01	195.013
	13.02	224.141		13.02	79.546	13.04	80.5821	13.02	246.422	13.02	199.127	13.02	202.472		13.02	224.141	13.02	225.417	13.02	255.5	13.02	584.439	13.02	195.025
	13.03	223.529		13.03	79.4995	13.05	80.5607	13.03	245.671	13.03	198.978	13.03	202.258		13.03	223.529	13.03	225.242	13.03	255.887	13.03	584.865	13.03	194.974
	13.04	223.162		13.04	79.345	13.06	80.6618	13.04	245.008	13.04	198.776	13.04	202.321		13.04	223.162	13.04	224.937	13.04	256.176	13.04	584.986	13.04	194.862
	13.05	223.245		13.05	79.1075	13.07	80.7993	13.05	244.449	13.05	198.744	13.05	202.774		13.05	223.245	13.05	224.71	13.05	256.311	13.05	584.797	13.05	194.698
	13.06	223.605		13.06	78.871	13.08	80.9564	13.06	243.964	13.06	199.037	13.06	203.341		13.06	223.605	13.06	224.703	13.06	256.207	13.06	584.349	13.06	194.482
	13.07	223.849		13.07	78.6875	13.09	81.0569	13.07	243.76	13.07	199.545	13.07	203.65		13.07	223.849	13.07	224.894	13.07	255.95	13.07	583.718	13.07	194.214
	13.08	223.686		13.08	78.5475	13.1	80.9898	13.08	244.054	13.08	199.952	13.08	203.646		13.08	223.686	13.08	225.095	13.08	255.798	13.08	582.984	13.08	193.917
	13.09	223.159		13.09	78.4265	13.11	80.7886	13.09	244.701	13.09	199.995	13.09	203.497		13.09	223.159	13.09	225.138	13.09	255.786	13.09	582.225	13.09	193.636
	13.1	222.595		13.1	78.3055	13.12	80.6243	13.1	245.34	13.1	199.663	13.1	203.249		13.1	222.595	13.1	225.104	13.1	255.613	13.1	581.512	13.1	193.429
	13.11	222.334		13.11	78.174	13.13	80.5986	13.11	245.811	13.11	199.189	13.11	202.892		13.11	222.334	13.11	225.202	13.11	255.055	13.11	580.911	13.11	193.334
	13.12	222.475		13.12	78.063	13.14	80.6568	13.12	246.135	13.12	198.83	13.12	202.544		13.12	222.475	13.12	225.446	13.12	254.263	13.12	580.465	13.12	193.362
	13.13	222.882		13.13	78.034	13.15	80.6896	13.13	246.299	13.13	198.629	13.13	202.276		13.13	222.882	13.13	225.586	13.13	253.584	13.13	580.177	13.13	193.479
	13.14	223.318		13.14	78.091	13.16	80.6324	13.14	246.327	13.14	198.457	13.14	202.04		13.14	223.318	13.14	225.397	13.14	253.259	13.14	580.019	13.14	193.621
	13.15	223.501		13.15	78.1445	13.17	80.4901	13.15	246.311	13.15	198.257	13.15	201.918		13.15	223.501	13.15	224.92	13.15	253.316	13.15	579.95	13.15	193.724
	13.16	223.201		13.16	78.11	13.18	80.3421	13.16	246.186	13.16	198.09	13.16	202.057		13.16	223.201	13.16	224.383	13.16	253.65	13.16	579.946	13.16	193.755
	13.17	222.468		13.17	77.997	13.19	80.3029	13.17	245.754	13.17	197.926	13.17	202.299		13.17	222.468	13.17	223.97	13.17	254.096	13.17	579.999	13.17	193.717
	13.18	221.635		13.18	77.8795	13.2	80.4335	13.18	245.068	13.18	197.639	13.18	202.226		13.18	221.635	13.18	223.711	13.18	254.444	13.18	580.098	13.18	193.624
	13.19	220.984		13.19	77.8075	13.21	80.7067	13.19	244.519	13.19	197.256	13.19	201.56		13.19	220.984	13.19	223.572	13.19	254.52	13.19	580.214	13.19	193.486
	13.2	220.573		13.2	77.762	13.22	81.0851	13.2	244.34	13.2	197.036	13.2	200.391		13.2	220.573	13.2	223.523	13.2	254.336	13.2	580.301	13.2	193.322
	13.21	220.432		13.21	77.6905	13.23	81.5685	13.21	244.252	13.21	197.168	13.21	199.189		13.21	220.432	13.21	223.493	13.21	254.132	13.21	580.326	13.21	193.183
	13.22	220.598		13.22	77.58	13.24	82.0901	13.22	243.846	13.22	197.503	13.22	198.574		13.22	220.598	13.22	223.419	13.22	254.137	13.22	580.283	13.22	193.126
	13.23	220.927		13.23	77.493	13.25	82.4453	13.23	243.171	13.23	197.703	13.23	198.775		13.23	220.927	13.23	223.354	13.23	254.269	13.23	580.182	13.23	193.168
	13.24	221.175		13.24	77.5195	13.26	82.4505	13.24	242.669	13.24	197.616	13.24	199.385		13.24	221.175	13.24	223.395	13.24	254.237	13.24	580.02	13.24	193.25
	13.25	221.246		13.25	77.6815	13.27	82.1145	13.25	242.587	13.25	197.344	13.25	199.824		13.25	221.246	13.25	223.481	13.25	253.94	13.25	579.754	13.25	193.28
	13.26	221.194		13.26	77.891	13.28	81.5736	13.26	242.698	13.26	197.025	13.26	199.906		13.26	221.194	13.26	223.357	13.26	253.556	13.26	579.31	13.26	193.191
	13.27	221.102		13.27	78.0105	13.29	80.9587	13.27	242.574	13.27	196.685	13.27	199.786		13.27	221.102	13.27	222.833	13.27	253.219	13.27	578.62	13.27	192.987
	13.28	220.971		13.28	77.9675	13.3	80.3892	13.28	242.048	13.28	196.313	13.28	199.583		13.28	220.971	13.28	222.11	13.28	252.895	13.28	577.675	13.28	192.724
	13.29	220.644		13.29	77.8245	13.31	79.9629	13.29	241.38	13.29	195.905	13.29	199.289		13.29	220.644	13.29	221.722	13.29	252.559	13.29	576.552	13.29	192.459
	13.3	219.946		13.3	77.735	13.32	79.687	13.3	240.949	13.3	195.437	13.3	198.955		13.3	219.946	13.3	221.966	13.3	252.273	13.3	575.386	13.3	192.214
	13.31	219		13.31	77.802	13.33	79.5087	13.31	240.809	13.31	194.893	13.31	198.695		13.31	219	13.31	222.464	13.31	252.128	13.31	574.31	13.31	191.989
	13.32	218.212		13.32	77.9665	13.34	79.4045	13.32	240.71	13.32	194.338	13.32	198.499		13.32	218.212	13.32	222.503	13.32	252.195	13.32	573.391	13.32	191.78
	13.33	217.846		13.33	78.024	13.35	79.3657	13.33	240.509	13.33	193.92	13.33	198.251		13.33	217.846	13.33	221.746	13.33	252.381	13.33	572.624	13.33	191.604
	13.34	217.798		13.34	77.8025	13.36	79.363	13.34	240.285	13.34	193.78	13.34	197.982		13.34	217.798	13.34	220.473	13.34	252.382	13.34	571.968	13.34	191.477
	13.35	217.828		13.35	77.358	13.37	79.3857	13.35	240.128	13.35	193.963	13.35	197.897		13.35	217.828	13.35	219.251	13.35	251.998	13.35	571.409	13.35	191.397
	13.36	217.826		13.36	76.931	13.38	79.4406	13.36	240.044	13.36	194.343	13.36	198.078		13.36	217.826	13.36	218.527	13.36	251.397	13.36	570.974	13.36	191.323
	13.37	217.842		13.37	76.679	13.39	79.4817	13.37	240.048	13.37	194.671	13.37	198.316		13.37	217.842	13.37	218.458	13.37	250.897	13.37	570.713	13.37	191.206
	13.38	218.002		13.38	76.5645	13.4	79.3973	13.38	240.115	13.38	194.772	13.38	198.328		13.38	218.002	13.38	218.9	13.38	250.601	13.38	570.646	13.38	191.027
	13.39	218.374		13.39	76.5255	13.41	79.1325	13.39	240.149	13.39	194.672	13.39	198.128		13.39	218.374	13.39	219.487	13.39	250.396	13.39	570.737	13.39	190.816
	13.4	218.771		13.4	76.6005	13.42	78.833	13.4	240.102	13.4	194.508	13.4	198.038		13.4	218.771	13.4	219.803	13.4	250.153	13.4	570.89	13.4	190.627
	13.41	218.837		13.41	76.7925	13.43	78.7724	13.41	240.046	13.41	194.406	13.41	198.277		13.41	218.837	13.41	219.668	13.41	249.796	13.41	570.986	13.41	190.479
	13.42	218.469		13.42	76.9605	13.44	79.0488	13.42	240.033	13.42	194.459	13.42	198.648		13.42	218.469	13.42	219.316	13.42	249.274	13.42	570.929	13.42	190.342
	13.43	218.006		13.43	76.9475	13.45	79.4299	13.43	239.987	13.43	194.693	13.43	198.713		13.43	218.006	13.43	219.134	13.43	248.58	13.43	570.686	13.43	190.166
	13.44	217.86		13.44	76.773	13.46	79.5994	13.44	239.816	13.44	195.021	13.44	198.208		13.44	217.86	13.44	219.193	13.44	247.824	13.44	570.292	13.44	189.945
	13.45	218.078		13.45	76.605	13.47	79.4882	13.45	239.529	13.45	195.195	13.45	197.241		13.45	218.078	13.45	219.199	13.45	247.271	13.45	569.829	13.45	189.73
	13.46	218.317		13.46	76.538	13.48	79.2719	13.46	239.2	13.46	194.916	13.46	196.207		13.46	218.317	13.46	218.897	13.46	247.225	13.46	569.384	13.46	189.595
	13.47	218.186		13.47	76.4945	13.49	79.126	13.47	238.892	13.47	194.177	13.47	195.519		13.47	218.186	13.47	218.298	13.47	247.756	13.47	568.997	13.47	189.571
	13.48	217.634		13.48	76.382	13.5	79.0757	13.48	238.621	13.48	193.387	13.48	195.366		13.48	217.634	13.48	217.575	13.48	248.554	13.48	568.65	13.48	189.627
	13.49	216.99		13.49	76.225	13.51	79.0057	13.49	238.351	13.49	192.959	13.49	195.637		13.49	216.99	13.49	217.001	13.49	249.15	13.49	568.266	13.49	189.678
	13.5	216.569		13.5	76.0835	13.52	78.7695	13.5	238.091	13.5	192.882	13.5	196.069		13.5	216.569	13.5	216.917	13.5	249.267	13.5	567.747	13.5	189.634
	13.51	216.377		13.51	75.955	13.53	78.371	13.51	237.945	13.51	192.889	13.51	196.432		13.51	216.377	13.51	217.42	13.51	248.889	13.51	567.004	13.51	189.438
	13.52	216.328		13.52	75.829	13.54	78.0028	13.52	237.95	13.52	192.86	13.52	196.594		13.52	216.328	13.52	218.107	13.52	248.167	13.52	565.999	13.52	189.093
	13.53	216.458		13.53	75.7375	13.55	77.8192	13.53	237.96	13.53	192.847	13.53	196.486		13.53	216.458	13.53	218.385	13.53	247.363	13.53	564.76	13.53	188.653
	13.54	216.708		13.54	75.683	13.56	77.7853	13.54	237.824	13.54	192.859	13.54	196.097		13.54	216.708	13.54	218.037	13.54	246.745	13.54	563.392	13.54	188.196
	13.55	216.773		13.55	75.613	13.57	77.8279	13.55	237.554	13.55	192.775	13.55	195.529		13.55	216.773	13.55	217.342	13.55	246.421	13.55	562.054	13.55	187.786
	13.56	216.424		13.56	75.517	13.58	77.9581	13.56	237.217	13.56	192.459	13.56	194.978		13.56	216.424	13.56	216.717	13.56	246.297	13.56	560.92	13.56	187.454
	13.57	215.794		13.57	75.464	13.59	78.1454	13.57	236.832	13.57	191.918	13.57	194.621		13.57	215.794	13.57	216.365	13.57	246.179	13.57	560.115	13.57	187.202
	13.58	215.248		13.58	75.5	13.6	78.2537	13.58	236.433	13.58	191.367	13.58	194.474		13.58	215.248	13.58	216.23	13.58	245.99	13.58	559.677	13.58	187.001
	13.59	215.034		13.59	75.5865	13.61	78.2295	13.59	236.112	13.59	191.056	13.59	194.382		13.59	215.034	13.59	216.178	13.59	245.88	13.59	559.531	13.59	186.812
	13.6	215.06		13.6	75.651	13.62	78.205	13.6	235.898	13.6	190.994	13.6	194.162		13.6	215.06	13.6	216.181	13.6	246.001	13.6	559.524	13.6	186.604
	13.61	215.018		13.61	75.6425	13.63	78.2827	13.61	235.676	13.61	190.924	13.61	193.782		13.61	215.018	13.61	216.278	13.61	246.242	13.61	559.482	13.61	186.374
	13.62	214.772		13.62	75.545	13.64	78.3434	13.62	235.343	13.62	190.648	13.62	193.426		13.62	214.772	13.62	216.363	13.62	246.314	13.62	559.272	13.62	186.136
	13.63	214.498		13.63	75.3735	13.65	78.212	13.63	235.003	13.63	190.279	13.63	193.345		13.63	214.498	13.63	216.135	13.63	246.044	13.63	558.835	13.63	185.892
	13.64	214.352		13.64	75.1875	13.66	77.9152	13.64	234.861	13.64	190.076	13.64	193.566		13.64	214.352	13.64	215.435	13.64	245.454	13.64	558.181	13.64	185.62
	13.65	214.262		13.65	75.0835	13.67	77.6356	13.65	234.967	13.65	190.089	13.65	193.806		13.65	214.262	13.65	214.53	13.65	244.69	13.65	557.368	13.65	185.311
	13.66	214.148		13.66	75.13	13.68	77.476	13.66	235.197	13.66	190.127	13.66	193.781		13.66	214.148	13.66	213.89	13.66	243.95	13.66	556.472	13.66	184.988
	13.67	214.051		13.67	75.27	13.69	77.3927	13.67	235.366	13.67	190.09	13.67	193.495		13.67	214.051	13.67	213.755	13.67	243.379	13.67	555.585	13.67	184.705
	13.68	213.959		13.68	75.324	13.7	77.3164	13.68	235.355	13.68	190.168	13.68	193.106		13.68	213.959	13.68	214.018	13.68	242.95	13.68	554.82	13.68	184.507
	13.69	213.745		13.69	75.145	13.71	77.2109	13.69	235.184	13.69	190.526	13.69	192.69		13.69	213.745	13.69	214.352	13.69	242.544	13.69	554.295	13.69	184.397
	13.7	213.346		13.7	74.78	13.72	77.0153	13.7	234.929	13.7	190.899	13.7	192.343		13.7	213.346	13.7	214.409	13.7	242.21	13.7	554.095	13.7	184.341
	13.71	212.844		13.71	74.421	13.73	76.6755	13.71	234.578	13.71	190.785	13.71	192.265		13.71	212.844	13.71	214.075	13.71	242.167	13.71	554.224	13.71	184.293
	13.72	212.358		13.72	74.222	13.74	76.2966	13.72	234.111	13.72	190.025	13.72	192.509		13.72	212.358	13.72	213.591	13.72	242.447	13.72	554.582	13.72	184.231
	13.73	211.964		13.73	74.2025	13.75	76.1326	13.73	233.624	13.73	188.93	13.73	192.858		13.73	211.964	13.73	213.26	13.73	242.718	13.73	554.99	13.73	184.163
	13.74	211.694		13.74	74.2985	13.76	76.3082	13.74	233.218	13.74	187.873	13.74	193.049		13.74	211.694	13.74	213.048	13.74	242.682	13.74	555.241	13.74	184.114
	13.75	211.488		13.75	74.421	13.77	76.6359	13.75	232.863	13.75	187.05	13.75	192.922		13.75	211.488	13.75	212.702	13.75	242.42	13.75	555.161	13.75	184.079
	13.76	211.204		13.76	74.461	13.78	76.792	13.76	232.5	13.76	186.587	13.76	192.39		13.76	211.204	13.76	212.252	13.76	242.14	13.76	554.657	13.76	184.006
	13.77	210.743		13.77	74.3375	13.79	76.5962	13.77	232.162	13.77	186.538	13.77	191.574		13.77	210.743	13.77	212.085	13.77	241.89	13.77	553.742	13.77	183.83
	13.78	210.159		13.78	74.0845	13.8	76.091	13.78	231.901	13.78	186.75	13.78	190.842		13.78	210.159	13.78	212.407	13.78	241.667	13.78	552.53	13.78	183.541
	13.79	209.596		13.79	73.83	13.81	75.493	13.79	231.701	13.79	186.947	13.79	190.464		13.79	209.596	13.79	212.94	13.79	241.475	13.79	551.194	13.79	183.226
	13.8	209.183		13.8	73.667	13.82	75.1108	13.8	231.535	13.8	187.005	13.8	190.349		13.8	209.183	13.8	213.23	13.8	241.204	13.8	549.899	13.8	183.02
	13.81	208.991		13.81	73.5955	13.83	75.136	13.81	231.404	13.81	187.005	13.81	190.24		13.81	208.991	13.81	212.998	13.81	240.763	13.81	548.734	13.81	183.003
	13.82	208.991		13.82	73.572	13.84	75.4309	13.82	231.248	13.82	187	13.82	190.039		13.82	208.991	13.82	212.205	13.82	240.317	13.82	547.697	13.82	183.125
	13.83	209.034		13.83	73.5425	13.85	75.6421	13.83	230.94	13.83	186.94	13.83	189.81		13.83	209.034	13.83	211.109	13.83	240.087	13.83	546.722	13.83	183.225
	13.84	208.976		13.84	73.462	13.86	75.5537	13.84	230.461	13.84	186.81	13.84	189.546		13.84	208.976	13.84	210.195	13.84	239.946	13.84	545.74	13.84	183.146
	13.85	208.867		13.85	73.336	13.87	75.2452	13.85	229.966	13.85	186.646	13.85	189.119		13.85	208.867	13.85	209.756	13.85	239.549	13.85	544.719	13.85	182.842
	13.86	208.899		13.86	73.2075	13.88	74.9447	13.86	229.595	13.86	186.404	13.86	188.512		13.86	208.899	13.86	209.637	13.86	238.863	13.86	543.679	13.86	182.393
	13.87	209.111		13.87	73.107	13.89	74.7922	13.87	229.365	13.87	185.982	13.87	187.96		13.87	209.111	13.87	209.535	13.87	238.206	13.87	542.67	13.87	181.94
	13.88	209.289		13.88	73.04	13.9	74.7044	13.88	229.239	13.88	185.394	13.88	187.713		13.88	209.289	13.88	209.337	13.88	237.754	13.88	541.752	13.88	181.586
	13.89	209.205		13.89	72.969	13.91	74.4836	13.89	229.156	13.89	184.82	13.89	187.766		13.89	209.205	13.89	209.119	13.89	237.419	13.89	540.972	13.89	181.356
	13.9	208.837		13.9	72.8135	13.92	74.0949	13.9	229.025	13.9	184.498	13.9	187.917		13.9	208.837	13.9	209.037	13.9	237.161	13.9	540.363	13.9	181.197
	13.91	208.342		13.91	72.5305	13.93	73.7445	13.91	228.799	13.91	184.579	13.91	187.976		13.91	208.342	13.91	209.159	13.91	237.028	13.91	539.941	13.91	181.017
	13.92	207.898		13.92	72.191	13.94	73.6326	13.92	228.534	13.92	184.94	13.92	187.822		13.92	207.898	13.92	209.239	13.92	236.943	13.92	539.695	13.92	180.735
	13.93	207.552		13.93	71.9445	13.95	73.7247	13.93	228.357	13.93	185.162	13.93	187.445		13.93	207.552	13.93	208.925	13.93	236.743	13.93	539.578	13.93	180.317
	13.94	207.186		13.94	71.897	13.96	73.8316	13.94	228.345	13.94	184.898	13.94	187.064		13.94	207.186	13.94	208.306	13.94	236.407	13.94	539.514	13.94	179.805
	13.95	206.681		13.95	72.0105	13.97	73.8387	13.95	228.377	13.95	184.231	13.95	187.019		13.95	206.681	13.95	207.868	13.95	236.088	13.95	539.41	13.95	179.304
	13.96	206.111		13.96	72.138	13.98	73.7849	13.96	228.201	13.96	183.5	13.96	187.346		13.96	206.111	13.96	207.815	13.96	235.942	13.96	539.189	13.96	178.943
	13.97	205.674		13.97	72.1825	13.99	73.7492	13.97	227.73	13.97	182.901	13.97	187.606		13.97	205.674	13.97	207.861	13.97	235.938	13.97	538.808	13.97	178.819
	13.98	205.497		13.98	72.1725	14	73.7135	13.98	227.181	13.98	182.442	13.98	187.32		13.98	205.497	13.98	207.745	13.98	235.876	13.98	538.277	13.98	178.939
	13.99	205.573		13.99	72.151	14.01	73.5784	13.99	226.801	13.99	182.092	13.99	186.462		13.99	205.573	13.99	207.508	13.99	235.631	13.99	537.655	13.99	179.214
	14	205.828		14	72.0925	14.02	73.3495	14	226.571	14	181.788	14	185.383		14	205.828	14	207.239	14	235.275	14	537.02	14	179.494
	14.01	206.109		14.01	71.9845	14.03	73.2307	14.01	226.302	14.01	181.45	14.01	184.491		14.01	206.109	14.01	206.913	14.01	234.903	14.01	536.432	14.01	179.653
	14.02	206.189		14.02	71.886	14.04	73.3944	14.02	225.963	14.02	181.098	14.02	184.072		14.02	206.189	14.02	206.526	14.02	234.504	14.02	535.898	14.02	179.646
	14.03	205.922		14.03	71.8485	14.05	73.7111	14.03	225.736	14.03	180.815	14.03	184.157		14.03	205.922	14.03	206.133	14.03	234.082	14.03	535.373	14.03	179.511
	14.04	205.409		14.04	71.837	14.06	73.8634	14.04	225.704	14.04	180.628	14.04	184.461		14.04	205.409	14.04	205.74	14.04	233.793	14.04	534.791	14.04	179.31
	14.05	204.883		14.05	71.782	14.07	73.7334	14.05	225.689	14.05	180.541	14.05	184.602		14.05	204.883	14.05	205.295	14.05	233.798	14.05	534.109	14.05	179.093
	14.06	204.453		14.06	71.672	14.08	73.5564	14.06	225.508	14.06	180.588	14.06	184.419		14.06	204.453	14.06	204.775	14.06	233.977	14.06	533.332	14.06	178.878
	14.07	204.091		14.07	71.5325	14.09	73.6401	14.07	225.204	14.07	180.787	14.07	184.058		14.07	204.091	14.07	204.261	14.07	233.962	14.07	532.502	14.07	178.673
	14.08	203.802		14.08	71.3745	14.1	74.0141	14.08	224.871	14.08	181.109	14.08	183.812		14.08	203.802	14.08	203.967	14.08	233.555	14.08	531.667	14.08	178.484
	14.09	203.639		14.09	71.2185	14.11	74.4254	14.09	224.462	14.09	181.456	14.09	183.865		14.09	203.639	14.09	204.096	14.09	232.978	14.09	530.85	14.09	178.32
	14.1	203.553		14.1	71.1415	14.12	74.6031	14.1	223.97	14.1	181.63	14.1	184.104		14.1	203.553	14.1	204.553	14.1	232.55	14.1	530.05	14.1	178.18
	14.11	203.42		14.11	71.1995	14.13	74.4591	14.11	223.569	14.11	181.449	14.11	184.193		14.11	203.42	14.11	204.921	14.11	232.321	14.11	529.257	14.11	178.054
	14.12	203.26		14.12	71.3105	14.14	74.0971	14.12	223.344	14.12	180.925	14.12	183.863		14.12	203.26	14.12	204.868	14.12	232.176	14.12	528.465	14.12	177.919
	14.13	203.254		14.13	71.295	14.15	73.6692	14.13	223.07	14.13	180.291	14.13	183.158		14.13	203.254	14.13	204.44	14.13	232.023	14.13	527.669	14.13	177.737
	14.14	203.43		14.14	71.0565	14.16	73.2269	14.14	222.491	14.14	179.763	14.14	182.446		14.14	203.43	14.14	203.872	14.14	231.682	14.14	526.871	14.14	177.467
	14.15	203.518		14.15	70.6615	14.17	72.7692	14.15	221.707	14.15	179.314	14.15	182.132		14.15	203.518	14.15	203.328	14.15	230.923	14.15	526.081	14.15	177.104
	14.16	203.229		14.16	70.2525	14.18	72.3926	14.16	221.069	14.16	178.787	14.16	182.27		14.16	203.229	14.16	202.884	14.16	229.84	14.16	525.328	14.16	176.703
	14.17	202.547		14.17	69.962	14.19	72.2383	14.17	220.769	14.17	178.179	14.17	182.502		14.17	202.547	14.17	202.541	14.17	228.941	14.17	524.662	14.17	176.358
	14.18	201.784		14.18	69.878	14.2	72.3019	14.18	220.723	14.18	177.671	14.18	182.461		14.18	201.784	14.18	202.21	14.18	228.658	14.18	524.126	14.18	176.137
	14.19	201.427		14.19	70.0005	14.21	72.4322	14.19	220.778	14.19	177.412	14.19	182.1		14.19	201.427	14.19	201.793	14.19	228.958	14.19	523.722	14.19	176.022
	14.2	201.777		14.2	70.2295	14.22	72.5073	14.2	220.79	14.2	177.454	14.2	181.609		14.2	201.777	14.2	201.311	14.2	229.508	14.2	523.406	14.2	175.916
	14.21	202.557		14.21	70.418	14.23	72.5199	14.21	220.561	14.21	177.792	14.21	181.197		14.21	202.557	14.21	200.945	14.21	229.975	14.21	523.104	14.21	175.708
	14.22	203.065		14.22	70.4335	14.24	72.5063	14.22	219.991	14.22	178.239	14.22	180.992		14.22	203.065	14.22	200.911	14.22	230.099	14.22	522.746	14.22	175.346
	14.23	202.854		14.23	70.247	14.25	72.4643	14.23	219.26	14.23	178.415	14.23	180.951		14.23	202.854	14.23	201.218	14.23	229.751	14.23	522.288	14.23	174.865
	14.24	202.089		14.24	69.9965	14.26	72.3613	14.24	218.655	14.24	178.109	14.24	180.822		14.24	202.089	14.24	201.577	14.24	229.055	14.24	521.715	14.24	174.342
	14.25	201.156		14.25	69.87	14.27	72.1913	14.25	218.266	14.25	177.539	14.25	180.396		14.25	201.156	14.25	201.678	14.25	228.307	14.25	521.028	14.25	173.837
	14.26	200.213		14.26	69.893	14.28	71.9807	14.26	218.028	14.26	177.082	14.26	179.871		14.26	200.213	14.26	201.522	14.26	227.697	14.26	520.24	14.26	173.371
	14.27	199.302		14.27	69.9125	14.29	71.7516	14.27	217.889	14.27	176.897	14.27	179.725		14.27	199.302	14.27	201.357	14.27	227.243	14.27	519.378	14.27	172.94
	14.28	198.584		14.28	69.7985	14.3	71.5284	14.28	217.802	14.28	176.911	14.28	180.104		14.28	198.584	14.28	201.328	14.28	226.965	14.28	518.482	14.28	172.541
	14.29	198.215		14.29	69.594	14.31	71.3616	14.29	217.735	14.29	176.943	14.29	180.575		14.29	198.215	14.29	201.254	14.29	226.957	14.29	517.599	14.29	172.176
	14.3	198.121		14.3	69.4645	14.32	71.2975	14.3	217.75	14.3	176.707	14.3	180.602		14.3	198.121	14.3	200.844	14.3	227.236	14.3	516.782	14.3	171.846
	14.31	198.061		14.31	69.5445	14.33	71.3393	14.31	217.88	14.31	175.976	14.31	179.999		14.31	198.061	14.31	200.139	14.31	227.619	14.31	516.078	14.31	171.546
	14.32	197.899		14.32	69.824	14.34	71.4494	14.32	217.998	14.32	174.886	14.32	178.945		14.32	197.899	14.32	199.569	14.32	227.782	14.32	515.519	14.32	171.248
	14.33	197.679		14.33	70.141	14.35	71.5366	14.33	217.954	14.33	173.88	14.33	177.87		14.33	197.679	14.33	199.449	14.33	227.473	14.33	515.095	14.33	170.91
	14.34	197.47		14.34	70.278	14.36	71.4473	14.34	217.684	14.34	173.316	14.34	177.264		14.34	197.47	14.34	199.574	14.34	226.713	14.34	514.745	14.34	170.514
	14.35	197.293		14.35	70.1085	14.37	71.0894	14.35	217.154	14.35	173.27	14.35	177.298		14.35	197.293	14.35	199.512	14.35	225.724	14.35	514.37	14.35	170.095
	14.36	197.186		14.36	69.678	14.38	70.6094	14.36	216.442	14.36	173.586	14.36	177.701		14.36	197.186	14.36	199.144	14.36	224.714	14.36	513.877	14.36	169.732
	14.37	197.143		14.37	69.153	14.39	70.299	14.37	215.8	14.37	174.014	14.37	178.066		14.37	197.143	14.37	198.703	14.37	223.868	14.37	513.216	14.37	169.494
	14.38	197.016		14.38	68.717	14.4	70.2581	14.38	215.399	14.38	174.37	14.38	178.071		14.38	197.016	14.38	198.354	14.38	223.388	14.38	512.387	14.38	169.392
	14.39	196.674		14.39	68.4985	14.41	70.3177	14.39	215.138	14.39	174.583	14.39	177.565		14.39	196.674	14.39	197.995	14.39	223.294	14.39	511.423	14.39	169.376
	14.4	196.171		14.4	68.5285	14.42	70.3355	14.4	214.884	14.4	174.616	14.4	176.736		14.4	196.171	14.4	197.475	14.4	223.308	14.4	510.362	14.4	169.364
	14.41	195.625		14.41	68.701	14.43	70.3606	14.41	214.724	14.41	174.505	14.41	176.024		14.41	195.625	14.41	196.818	14.41	223.134	14.41	509.247	14.41	169.288
	14.42	195.102		14.42	68.825	14.44	70.4764	14.42	214.772	14.42	174.356	14.42	175.681		14.42	195.102	14.42	196.184	14.42	222.824	14.42	508.13	14.42	169.126
	14.43	194.698		14.43	68.7855	14.45	70.6647	14.43	214.864	14.43	174.172	14.43	175.583		14.43	194.698	14.43	195.714	14.43	222.646	14.43	507.076	14.43	168.913
	14.44	194.475		14.44	68.6115	14.46	70.8466	14.44	214.675	14.44	173.804	14.44	175.491		14.44	194.475	14.44	195.436	14.44	222.686	14.44	506.144	14.44	168.715
	14.45	194.291		14.45	68.3665	14.47	70.9531	14.45	214.124	14.45	173.21	14.45	175.296		14.45	194.291	14.45	195.308	14.45	222.777	14.45	505.372	14.45	168.58
	14.46	193.983		14.46	68.088	14.48	70.9603	14.46	213.526	14.46	172.632	14.46	175.062		14.46	193.983	14.46	195.264	14.46	222.738	14.46	504.76	14.46	168.513
	14.47	193.659		14.47	67.852	14.49	70.8874	14.47	213.222	14.47	172.402	14.47	174.903		14.47	193.659	14.47	195.153	14.47	222.509	14.47	504.28	14.47	168.49
	14.48	193.519		14.48	67.765	14.5	70.7503	14.48	213.164	14.48	172.577	14.48	174.885		14.48	193.519	14.48	194.773	14.48	222.077	14.48	503.888	14.48	168.483
	14.49	193.504		14.49	67.8415	14.51	70.5349	14.49	213.04	14.49	172.806	14.49	175.025		14.49	193.504	14.49	194.096	14.49	221.37	14.49	503.53	14.49	168.458
	14.5	193.381		14.5	67.9645	14.52	70.235	14.5	212.714	14.5	172.611	14.5	175.253		14.5	193.381	14.5	193.367	14.5	220.324	14.5	503.16	14.5	168.369
	14.51	193.037		14.51	67.987	14.53	69.8852	14.51	212.346	14.51	171.863	14.51	175.334		14.51	193.037	14.51	192.87	14.51	219.134	14.51	502.749	14.51	168.17
	14.52	192.539		14.52	67.854	14.54	69.5551	14.52	212.071	14.52	170.92	14.52	175.02		14.52	192.539	14.52	192.662	14.52	218.286	14.52	502.295	14.52	167.86
	14.53	191.991		14.53	67.6095	14.55	69.3579	14.53	211.784	14.53	170.25	14.53	174.304		14.53	191.991	14.53	192.591	14.53	218.051	14.53	501.811	14.53	167.504
	14.54	191.489		14.54	67.3295	14.56	69.4191	14.54	211.352	14.54	170.014	14.54	173.448		14.54	191.489	14.54	192.5	14.54	218.081	14.54	501.288	14.54	167.196
	14.55	191.14		14.55	67.061	14.57	69.7037	14.55	210.853	14.55	170.029	14.55	172.762		14.55	191.14	14.55	192.372	14.55	217.83	14.55	500.668	14.55	166.985
	14.56	190.98		14.56	66.836	14.58	69.9242	14.56	210.46	14.56	169.999	14.56	172.366		14.56	190.98	14.56	192.289	14.56	217.212	14.56	499.846	14.56	166.836
	14.57	190.862		14.57	66.6935	14.59	69.8058	14.57	210.243	14.57	169.756	14.57	172.16		14.57	190.862	14.57	192.31	14.57	216.545	14.57	498.738	14.57	166.671
	14.58	190.55		14.58	66.6705	14.6	69.3944	14.58	210.144	14.58	169.356	14.58	171.966		14.58	190.55	14.58	192.409	14.58	216.03	14.58	497.365	14.58	166.448
	14.59	189.977		14.59	66.7415	14.61	68.9427	14.59	209.982	14.59	168.981	14.59	171.654		14.59	189.977	14.59	192.521	14.59	215.611	14.59	495.886	14.59	166.195
	14.6	189.316		14.6	66.794	14.62	68.5951	14.6	209.522	14.6	168.763	14.6	171.173		14.6	189.316	14.6	192.579	14.6	215.237	14.6	494.551	14.6	165.972
	14.61	188.774		14.61	66.7235	14.63	68.3424	14.61	208.735	14.61	168.684	14.61	170.583		14.61	188.774	14.61	192.499	14.61	214.929	14.61	493.574	14.61	165.806
	14.62	188.382		14.62	66.551	14.64	68.1922	14.62	207.888	14.62	168.648	14.62	170.044		14.62	188.382	14.62	192.202	14.62	214.678	14.62	493.007	14.62	165.668
	14.63	188.071		14.63	66.381	14.65	68.2093	14.63	207.268	14.63	168.635	14.63	169.672		14.63	188.071	14.63	191.732	14.63	214.466	14.63	492.714	14.63	165.505
	14.64	187.862		14.64	66.25	14.66	68.3603	14.64	206.923	14.64	168.672	14.64	169.429		14.64	187.862	14.64	191.262	14.64	214.345	14.64	492.438	14.64	165.287
	14.65	187.759		14.65	66.101	14.67	68.4307	14.65	206.76	14.65	168.714	14.65	169.228		14.65	187.759	14.65	190.93	14.65	214.361	14.65	491.949	14.65	165.023
	14.66	187.55		14.66	65.904	14.68	68.1996	14.66	206.706	14.66	168.695	14.66	169.08		14.66	187.55	14.66	190.703	14.66	214.433	14.66	491.156	14.66	164.739
	14.67	187.011		14.67	65.6995	14.69	67.6977	14.67	206.683	14.67	168.658	14.67	169.025		14.67	187.011	14.67	190.478	14.67	214.422	14.67	490.135	14.67	164.436
	14.68	186.268		14.68	65.5465	14.7	67.2197	14.68	206.618	14.68	168.616	14.68	169.002		14.68	186.268	14.68	190.235	14.68	214.28	14.68	489.054	14.68	164.066
	14.69	185.736		14.69	65.494	14.71	67.041	14.69	206.566	14.69	168.397	14.69	168.894		14.69	185.736	14.69	189.986	14.69	214.07	14.69	488.068	14.69	163.558
	14.7	185.687		14.7	65.561	14.72	67.1668	14.7	206.601	14.7	167.826	14.7	168.64		14.7	185.687	14.7	189.666	14.7	213.851	14.7	487.244	14.7	162.895
	14.71	185.994		14.71	65.679	14.73	67.3913	14.71	206.548	14.71	167	14.71	168.289		14.71	185.994	14.71	189.195	14.71	213.639	14.71	486.548	14.71	162.178
	14.72	186.293		14.72	65.718	14.74	67.526	14.72	206.136	14.72	166.203	14.72	167.984		14.72	186.293	14.72	188.635	14.72	213.447	14.72	485.888	14.72	161.601
	14.73	186.293		14.73	65.6255	14.75	67.5096	14.73	205.448	14.73	165.588	14.73	167.845		14.73	186.293	14.73	188.147	14.73	213.258	14.73	485.161	14.73	161.34
	14.74	185.964		14.74	65.4555	14.76	67.3717	14.74	204.927	14.74	165.106	14.74	167.891		14.74	185.964	14.74	187.753	14.74	213.035	14.74	484.282	14.74	161.434
	14.75	185.521		14.75	65.262	14.77	67.1774	14.75	204.864	14.75	164.72	14.75	168.055		14.75	185.521	14.75	187.303	14.75	212.835	14.75	483.211	14.75	161.746
	14.76	185.224		14.76	65.0555	14.78	67.0021	14.76	205.092	14.76	164.522	14.76	168.202		14.76	185.224	14.76	186.769	14.76	212.808	14.76	481.98	14.76	162.033
	14.77	185.142		14.77	64.856	14.79	66.901	14.77	205.168	14.77	164.58	14.77	168.18		14.77	185.142	14.77	186.355	14.77	212.983	14.77	480.707	14.77	162.088
	14.78	185.089		14.78	64.7055	14.8	66.8598	14.78	204.789	14.78	164.755	14.78	167.938		14.78	185.089	14.78	186.159	14.78	213.135	14.78	479.574	14.78	161.839
	14.79	184.816		14.79	64.633	14.81	66.7938	14.79	204.053	14.79	164.77	14.79	167.601		14.79	184.816	14.79	185.974	14.79	212.966	14.79	478.738	14.79	161.378
	14.8	184.352		14.8	64.634	14.82	66.6447	14.8	203.383	14.8	164.509	14.8	167.335		14.8	184.352	14.8	185.603	14.8	212.403	14.8	478.25	14.8	160.888
	14.81	184.051		14.81	64.658	14.83	66.465	14.81	203.119	14.81	164.117	14.81	167.155		14.81	184.051	14.81	185.159	14.81	211.668	14.81	478.029	14.81	160.537
	14.82	184.189		14.82	64.627	14.84	66.3529	14.82	203.175	14.82	163.74	14.82	166.951		14.82	184.189	14.82	184.869	14.82	211.054	14.82	477.92	14.82	160.399
	14.83	184.602		14.83	64.521	14.85	66.3125	14.83	203.197	14.83	163.379	14.83	166.696		14.83	184.602	14.83	184.723	14.83	210.626	14.83	477.788	14.83	160.44
	14.84	184.884		14.84	64.406	14.86	66.2421	14.84	202.974	14.84	163.083	14.84	166.504		14.84	184.884	14.84	184.519	14.84	210.209	14.84	477.575	14.84	160.549
	14.85	184.813		14.85	64.3355	14.87	66.0695	14.85	202.534	14.85	163.01	14.85	166.465		14.85	184.813	14.85	184.181	14.85	209.661	14.85	477.294	14.85	160.604
	14.86	184.414		14.86	64.298	14.88	65.8494	14.86	201.919	14.86	163.164	14.86	166.514		14.86	184.414	14.86	183.841	14.86	209.093	14.86	476.985	14.86	160.516
	14.87	183.782		14.87	64.2875	14.89	65.7025	14.87	201.133	14.87	163.292	14.87	166.537		14.87	183.782	14.87	183.583	14.87	208.74	14.87	476.681	14.87	160.258
	14.88	183.08		14.88	64.3315	14.9	65.6761	14.88	200.365	14.88	163.159	14.88	166.516		14.88	183.08	14.88	183.382	14.88	208.687	14.88	476.4	14.88	159.876
	14.89	182.57		14.89	64.426	14.91	65.691	14.89	199.974	14.89	162.772	14.89	166.505		14.89	182.57	14.89	183.291	14.89	208.759	14.89	476.157	14.89	159.469
	14.9	182.39		14.9	64.5105	14.92	65.649	14.9	200.111	14.9	162.288	14.9	166.482		14.9	182.39	14.9	183.357	14.9	208.703	14.9	475.968	14.9	159.134
	14.91	182.417		14.91	64.5275	14.93	65.5729	14.91	200.574	14.91	161.841	14.91	166.358		14.91	182.417	14.91	183.372	14.91	208.447	14.91	475.829	14.91	158.913
	14.92	182.436		14.92	64.47	14.94	65.5769	14.92	201.108	14.92	161.491	14.92	166.09		14.92	182.436	14.92	183.051	14.92	208.149	14.92	475.705	14.92	158.77
	14.93	182.285		14.93	64.391	14.95	65.6996	14.93	201.581	14.93	161.196	14.93	165.736		14.93	182.285	14.93	182.456	14.93	207.958	14.93	475.525	14.93	158.624
	14.94	181.836		14.94	64.367	14.96	65.8448	14.94	201.829	14.94	160.793	14.94	165.382		14.94	181.836	14.94	181.96	14.94	207.812	14.94	475.214	14.94	158.399
	14.95	181.062		14.95	64.406	14.97	65.9196	14.95	201.65	14.95	160.142	14.95	165.044		14.95	181.062	14.95	181.822	14.95	207.568	14.95	474.736	14.95	158.069
	14.96	180.125		14.96	64.404	14.98	65.9719	14.96	201.054	14.96	159.337	14.96	164.675		14.96	180.125	14.96	181.969	14.96	207.232	14.96	474.114	14.96	157.66
	14.97	179.29		14.97	64.2625	14.99	66.112	14.97	200.305	14.97	158.68	14.97	164.278		14.97	179.29	14.97	182.13	14.97	206.919	14.97	473.419	14.97	157.247
	14.98	178.737		14.98	64.029	15	66.321	14.98	199.675	14.98	158.454	14.98	163.954		14.98	178.737	14.98	182.076	14.98	206.67	14.98	472.725	14.98	156.925
	14.99	178.517		14.99	63.8175	15.01	66.4278	14.99	199.273	14.99	158.766	14.99	163.771		14.99	178.517	14.99	181.75	14.99	206.471	14.99	472.071	14.99	156.771
	15	178.586		15	63.655	15.02	66.2987	15	199.01	15	159.482	15	163.664		15	178.586	15	181.246	15	206.329	15	471.451	15	156.806
	15.01	178.804		15.01	63.5055	15.03	65.9948	15.01	198.684	15.01	160.203	15.01	163.476		15.01	178.804	15.01	180.723	15.01	206.158	15.01	470.826	15.01	156.97
	15.02	178.968		15.02	63.3865	15.04	65.7215	15.02	198.211	15.02	160.512	15.02	163.109		15.02	178.968	15.02	180.312	15.02	205.702	15.02	470.15	15.02	157.139
	15.03	178.955		15.03	63.3675	15.05	65.6547	15.03	197.719	15.03	160.332	15.03	162.673		15.03	178.955	15.03	180.076	15.03	204.831	15.03	469.381	15.03	157.173
	15.04	178.806		15.04	63.464	15.06	65.7971	15.04	197.307	15.04	159.891	15.04	162.439		15.04	178.806	15.04	179.992	15.04	203.806	15.04	468.501	15.04	156.982
	15.05	178.613		15.05	63.5965	15.07	65.9488	15.05	196.908	15.05	159.392	15.05	162.516		15.05	178.613	15.05	179.966	15.05	203.018	15.05	467.535	15.05	156.576
	15.06	178.36		15.06	63.656	15.08	65.8456	15.06	196.494	15.06	158.918	15.06	162.649		15.06	178.36	15.06	179.891	15.06	202.622	15.06	466.552	15.06	156.059
	15.07	177.968		15.07	63.6085	15.09	65.4112	15.07	196.183	15.07	158.559	15.07	162.521		15.07	177.968	15.07	179.682	15.07	202.551	15.07	465.655	15.07	155.56
	15.08	177.438		15.08	63.515	15.1	64.8551	15.08	196.056	15.08	158.412	15.08	162.181		15.08	177.438	15.08	179.333	15.08	202.636	15.08	464.93	15.08	155.155
	15.09	176.895		15.09	63.45	15.11	64.4419	15.09	195.983	15.09	158.468	15.09	161.935		15.09	176.895	15.09	178.968	15.09	202.641	15.09	464.395	15.09	154.849
	15.1	176.532		15.1	63.439	15.12	64.2084	15.1	195.727	15.1	158.576	15.1	161.87		15.1	176.532	15.1	178.75	15.1	202.433	15.1	463.992	15.1	154.609
	15.11	176.497		15.11	63.4515	15.13	64.0055	15.11	195.21	15.11	158.506	15.11	161.758		15.11	176.497	15.11	178.675	15.11	202.143	15.11	463.608	15.11	154.412
	15.12	176.743		15.12	63.4175	15.14	63.7652	15.12	194.591	15.12	158.132	15.12	161.446		15.12	176.743	15.12	178.532	15.12	201.984	15.12	463.129	15.12	154.248
	15.13	177.038		15.13	63.256	15.15	63.5908	15.13	194.056	15.13	157.574	15.13	161.104		15.13	177.038	15.13	178.16	15.13	202.007	15.13	462.48	15.13	154.098
	15.14	177.192		15.14	62.939	15.16	63.5886	15.14	193.663	15.14	157.07	15.14	160.964		15.14	177.192	15.14	177.68	15.14	202.1	15.14	461.627	15.14	153.928
	15.15	177.199		15.15	62.5465	15.17	63.7225	15.15	193.479	15.15	156.749	15.15	160.985		15.15	177.199	15.15	177.353	15.15	202.078	15.15	460.569	15.15	153.711
	15.16	177.173		15.16	62.221	15.18	63.8589	15.16	193.63	15.16	156.627	15.16	160.936		15.16	177.173	15.16	177.221	15.16	201.758	15.16	459.333	15.16	153.459
	15.17	177.221		15.17	62.0415	15.19	63.8855	15.17	194.116	15.17	156.676	15.17	160.713		15.17	177.221	15.17	177.053	15.17	201.102	15.17	457.976	15.17	153.217
	15.18	177.311		15.18	61.9745	15.2	63.7481	15.18	194.666	15.18	156.764	15.18	160.391		15.18	177.311	15.18	176.664	15.18	200.329	15.18	456.583	15.18	153.028
	15.19	177.234		15.19	61.9535	15.21	63.4206	15.19	194.838	15.19	156.66	15.19	160.043		15.19	177.234	15.19	176.115	15.19	199.724	15.19	455.26	15.19	152.903
	15.2	176.78		15.2	61.9525	15.22	62.9453	15.2	194.344	15.2	156.314	15.2	159.664		15.2	176.78	15.2	175.647	15.2	199.378	15.2	454.113	15.2	152.821
	15.21	175.993		15.21	61.969	15.23	62.5097	15.21	193.371	15.21	156.005	15.21	159.308		15.21	175.993	15.21	175.506	15.21	199.206	15.21	453.241	15.21	152.768
	15.22	175.122		15.22	61.9965	15.24	62.3503	15.22	192.485	15.22	156.056	15.22	159.174		15.22	175.122	15.22	175.744	15.22	199.169	15.22	452.722	15.22	152.754
	15.23	174.4		15.23	62.035	15.25	62.5315	15.23	192.132	15.23	156.436	15.23	159.379		15.23	174.4	15.23	176.104	15.23	199.281	15.23	452.6	15.23	152.781
	15.24	173.947		15.24	62.1145	15.26	62.8998	15.24	192.312	15.24	156.805	15.24	159.725		15.24	173.947	15.24	176.203	15.24	199.441	15.24	452.867	15.24	152.808
	15.25	173.776		15.25	62.2695	15.27	63.2449	15.25	192.725	15.25	156.941	15.25	159.899		15.25	173.776	15.25	175.879	15.25	199.466	15.25	453.443	15.25	152.76
	15.26	173.751		15.26	62.4955	15.28	63.4432	15.26	193.054	15.26	156.941	15.26	159.895		15.26	173.751	15.26	175.293	15.26	199.302	15.26	454.179	15.26	152.582
	15.27	173.663		15.27	62.754	15.29	63.5086	15.27	193.08	15.27	156.978	15.27	160.004		15.27	173.663	15.27	174.752	15.27	199.065	15.27	454.883	15.27	152.29
	15.28	173.446		15.28	63.0245	15.3	63.5809	15.28	192.776	15.28	157.06	15.28	160.386		15.28	173.446	15.28	174.5	15.28	198.859	15.28	455.379	15.28	151.949
	15.29	173.258		15.29	63.3045	15.31	63.8145	15.29	192.381	15.29	157.148	15.29	160.853		15.29	173.258	15.29	174.575	15.29	198.669	15.29	455.564	15.29	151.649
	15.3	173.33		15.3	63.5775	15.32	64.2203	15.3	192.189	15.3	157.298	15.3	161.154		15.3	173.33	15.3	174.767	15.3	198.431	15.3	455.434	15.3	151.468
	15.31	173.71		15.31	63.844	15.33	64.6568	15.31	192.232	15.31	157.507	15.31	161.329		15.31	173.71	15.31	174.814	15.31	198.116	15.31	455.074	15.31	151.452
	15.32	174.153		15.32	64.1355	15.34	64.998	15.32	192.359	15.32	157.6	15.32	161.582		15.32	174.153	15.32	174.663	15.32	197.746	15.32	454.603	15.32	151.59
	15.33	174.303		15.33	64.422	15.35	65.2416	15.33	192.537	15.33	157.462	15.33	161.947		15.33	174.303	15.33	174.433	15.33	197.39	15.33	454.115	15.33	151.813
	15.34	174.018		15.34	64.567	15.36	65.427	15.34	192.786	15.34	157.204	15.34	162.265		15.34	174.018	15.34	174.228	15.34	197.101	15.34	453.642	15.34	152.029
	15.35	173.503		15.35	64.4775	15.37	65.531	15.35	192.96	15.35	156.913	15.35	162.406		15.35	173.503	15.35	174.133	15.35	196.85	15.35	453.158	15.35	152.181
	15.36	173.078		15.36	64.254	15.38	65.4873	15.36	192.874	15.36	156.487	15.36	162.374		15.36	173.078	15.36	174.228	15.36	196.522	15.36	452.627	15.36	152.276
	15.37	172.83		15.37	64.0895	15.39	65.2422	15.37	192.554	15.37	155.889	15.37	162.209		15.37	172.83	15.37	174.469	15.37	196.043	15.37	452.054	15.37	152.364
	15.38	172.614		15.38	64.0465	15.4	64.7748	15.38	192.174	15.38	155.336	15.38	161.845		15.38	172.614	15.38	174.698	15.38	195.525	15.38	451.492	15.38	152.486
	15.39	172.316		15.39	64.0215	15.41	64.1229	15.39	191.828	15.39	155.009	15.39	161.128		15.39	172.316	15.39	174.822	15.39	195.208	15.39	451.008	15.39	152.635
	15.4	171.978		15.4	63.905	15.42	63.3882	15.4	191.48	15.4	154.827	15.4	160.111		15.4	171.978	15.4	174.849	15.4	195.24	15.4	450.634	15.4	152.78
	15.41	171.692		15.41	63.6995	15.43	62.6763	15.41	191.09	15.41	154.689	15.41	159.171		15.41	171.692	15.41	174.808	15.41	195.607	15.41	450.329	15.41	152.912
	15.42	171.512		15.42	63.4635	15.44	62.0644	15.42	190.663	15.42	154.689	15.42	158.628		15.42	171.512	15.42	174.773	15.42	196.215	15.42	450.01	15.42	153.074
	15.43	171.476		15.43	63.23	15.45	61.6317	15.43	190.17	15.43	154.816	15.43	158.363		15.43	171.476	15.43	174.87	15.43	196.868	15.43	449.6	15.43	153.316
	15.44	171.601		15.44	63.017	15.46	61.4304	15.44	189.592	15.44	154.76	15.44	158.046		15.44	171.601	15.44	175.15	15.44	197.247	15.44	449.088	15.44	153.627
	15.45	171.826		15.45	62.8515	15.47	61.3991	15.45	189.062	15.45	154.277	15.45	157.594		15.45	171.826	15.45	175.548	15.45	197.163	15.45	448.534	15.45	153.92
	15.46	171.981		15.46	62.7335	15.48	61.3699	15.46	188.787	15.46	153.51	15.46	157.192		15.46	171.981	15.46	175.997	15.46	196.766	15.46	448.028	15.46	154.074
	15.47	171.859		15.47	62.6205	15.49	61.1953	15.47	188.801	15.47	152.788	15.47	156.968		15.47	171.859	15.47	176.462	15.47	196.337	15.47	447.629	15.47	154.016
	15.48	171.388		15.48	62.466	15.5	60.8591	15.48	188.906	15.48	152.297	15.48	156.852		15.48	171.388	15.48	176.797	15.48	195.965	15.48	447.329	15.48	153.751
	15.49	170.783		15.49	62.2485	15.51	60.4737	15.49	188.868	15.49	152.026	15.49	156.729		15.49	170.783	15.49	176.735	15.49	195.592	15.49	447.066	15.49	153.326
	15.5	170.398		15.5	61.9735	15.52	60.1885	15.5	188.581	15.5	151.908	15.5	156.575		15.5	170.398	15.5	176.164	15.5	195.246	15.5	446.767	15.5	152.79
	15.51	170.356		15.51	61.67	15.53	60.0817	15.51	188.07	15.51	151.925	15.51	156.344		15.51	170.356	15.51	175.335	15.51	195.023	15.51	446.38	15.51	152.179
	15.52	170.44		15.52	61.347	15.54	60.1009	15.52	187.412	15.52	152.024	15.52	155.871		15.52	170.44	15.52	174.631	15.52	194.892	15.52	445.885	15.52	151.542
	15.53	170.394		15.53	60.977	15.55	60.1022	15.53	186.727	15.53	152.061	15.53	155.078		15.53	170.394	15.53	174.14	15.53	194.66	15.53	445.274	15.53	150.942
	15.54	170.104		15.54	60.568	15.56	59.9628	15.54	186.244	15.54	151.932	15.54	154.181		15.54	170.104	15.54	173.632	15.54	194.191	15.54	444.529	15.54	150.437
	15.55	169.504		15.55	60.212	15.57	59.6712	15.55	186.17	15.55	151.615	15.55	153.506		15.55	169.504	15.55	172.95	15.55	193.527	15.55	443.623	15.55	150.049
	15.56	168.588		15.56	60.014	15.58	59.3438	15.56	186.395	15.56	151.104	15.56	153.181		15.56	168.588	15.56	172.276	15.56	192.817	15.56	442.535	15.56	149.779
	15.57	167.571		15.57	60.0175	15.59	59.1342	15.57	186.504	15.57	150.497	15.57	153.103		15.57	167.571	15.57	171.942	15.57	192.278	15.57	441.29	15.57	149.616
	15.58	166.854		15.58	60.2135	15.6	59.0645	15.58	186.207	15.58	150.025	15.58	153.144		15.58	166.854	15.58	172.024	15.58	192.104	15.58	439.972	15.58	149.528
	15.59	166.74		15.59	60.5375	15.61	58.9905	15.59	185.645	15.59	149.802	15.59	153.271		15.59	166.74	15.59	172.209	15.59	192.243	15.59	438.708	15.59	149.452
	15.6	167.164		15.6	60.84	15.62	58.8009	15.6	185.172	15.6	149.677	15.6	153.458		15.6	167.164	15.6	172.108	15.6	192.394	15.6	437.614	15.6	149.321
	15.61	167.669		15.61	60.94	15.63	58.5641	15.61	184.95	15.61	149.462	15.61	153.57		15.61	167.669	15.61	171.67	15.61	192.357	15.61	436.728	15.61	149.107
	15.62	167.771		15.62	60.74	15.64	58.4147	15.62	184.892	15.62	149.159	15.62	153.431		15.62	167.771	15.62	171.169	15.62	192.186	15.62	435.998	15.62	148.841
	15.63	167.414		15.63	60.3	15.65	58.3709	15.63	184.87	15.63	148.89	15.63	152.97		15.63	167.414	15.63	170.832	15.63	191.954	15.63	435.326	15.63	148.588
	15.64	166.943		15.64	59.7945	15.66	58.3206	15.64	184.778	15.64	148.716	15.64	152.236		15.64	166.943	15.64	170.63	15.64	191.611	15.64	434.643	15.64	148.391
	15.65	166.608		15.65	59.394	15.67	58.1623	15.65	184.49	15.65	148.616	15.65	151.397		15.65	166.608	15.65	170.43	15.65	191.115	15.65	433.955	15.65	148.245
	15.66	166.307		15.66	59.1655	15.68	57.9344	15.66	184.001	15.66	148.559	15.66	150.742		15.66	166.307	15.66	170.178	15.66	190.512	15.66	433.321	15.66	148.108
	15.67	165.867		15.67	59.0425	15.69	57.7651	15.67	183.532	15.67	148.478	15.67	150.52		15.67	165.867	15.67	169.833	15.67	189.895	15.67	432.8	15.67	147.931
	15.68	165.345		15.68	58.8995	15.7	57.698	15.68	183.248	15.68	148.269	15.68	150.692		15.68	165.345	15.68	169.3	15.68	189.389	15.68	432.402	15.68	147.683
	15.69	164.921		15.69	58.6855	15.71	57.6449	15.69	183.027	15.69	147.868	15.69	150.913		15.69	164.921	15.69	168.563	15.69	189.094	15.69	432.101	15.69	147.356
	15.7	164.671		15.7	58.476	15.72	57.5312	15.7	182.677	15.7	147.28	15.7	150.856		15.7	164.671	15.7	167.809	15.7	188.968	15.7	431.853	15.7	146.949
	15.71	164.525		15.71	58.3615	15.73	57.402	15.71	182.196	15.71	146.61	15.71	150.483		15.71	164.525	15.71	167.285	15.71	188.875	15.71	431.612	15.71	146.467
	15.72	164.407		15.72	58.334	15.74	57.3255	15.72	181.664	15.72	146.082	15.72	149.982		15.72	164.407	15.72	167.103	15.72	188.768	15.72	431.325	15.72	145.923
	15.73	164.293		15.73	58.3365	15.75	57.2608	15.73	181.144	15.73	145.889	15.73	149.566		15.73	164.293	15.73	167.242	15.73	188.73	15.73	430.932	15.73	145.343
	15.74	164.143		15.74	58.346	15.76	57.1266	15.74	180.786	15.74	145.994	15.74	149.353		15.74	164.143	15.74	167.553	15.74	188.836	15.74	430.394	15.74	144.767
	15.75	163.874		15.75	58.359	15.77	56.972	15.75	180.727	15.75	146.162	15.75	149.328		15.75	163.874	15.75	167.728	15.75	189.068	15.75	429.726	15.75	144.231
	15.76	163.488		15.76	58.3315	15.78	56.9528	15.76	180.845	15.76	146.149	15.76	149.39		15.76	163.488	15.76	167.52	15.76	189.312	15.76	428.994	15.76	143.756
	15.77	163.142		15.77	58.209	15.79	57.1141	15.77	180.87	15.77	145.833	15.77	149.453		15.77	163.142	15.77	167.03	15.77	189.363	15.77	428.281	15.77	143.337
	15.78	163.003		15.78	57.9995	15.8	57.3008	15.78	180.708	15.78	145.302	15.78	149.494		15.78	163.003	15.78	166.565	15.78	189.03	15.78	427.636	15.78	142.954
	15.79	163.07		15.79	57.792	15.81	57.3251	15.79	180.507	15.79	144.828	15.79	149.504		15.79	163.07	15.79	166.222	15.79	188.372	15.79	427.065	15.79	142.583
	15.8	163.192		15.8	57.6835	15.82	57.1603	15.8	180.434	15.8	144.621	15.8	149.469		15.8	163.192	15.8	165.849	15.8	187.717	15.8	426.557	15.8	142.22
	15.81	163.213		15.81	57.6875	15.83	56.9425	15.81	180.492	15.81	144.6	15.81	149.374		15.81	163.213	15.81	165.39	15.81	187.323	15.81	426.112	15.81	141.888
	15.82	163.073		15.82	57.7225	15.84	56.8109	15.82	180.532	15.82	144.532	15.82	149.164		15.82	163.073	15.82	165.071	15.82	187.131	15.82	425.739	15.82	141.637
	15.83	162.8		15.83	57.7005	15.85	56.7651	15.83	180.427	15.83	144.343	15.83	148.743		15.83	162.8	15.83	165.133	15.83	186.928	15.83	425.425	15.83	141.525
	15.84	162.477		15.84	57.6015	15.86	56.6694	15.84	180.216	15.84	144.126	15.84	148.124		15.84	162.477	15.84	165.481	15.84	186.634	15.84	425.105	15.84	141.579
	15.85	162.2		15.85	57.4605	15.87	56.3893	15.85	180.042	15.85	143.923	15.85	147.478		15.85	162.2	15.85	165.726	15.85	186.333	15.85	424.676	15.85	141.775
	15.86	162.038		15.86	57.3155	15.88	55.9308	15.86	179.991	15.86	143.699	15.86	146.985		15.86	162.038	15.86	165.579	15.86	186.151	15.86	424.048	15.86	142.037
	15.87	161.969		15.87	57.183	15.89	55.463	15.87	179.989	15.87	143.472	15.87	146.667		15.87	161.969	15.87	165.143	15.87	186.142	15.87	423.188	15.87	142.274
	15.88	161.893		15.88	57.0375	15.9	55.2025	15.88	179.857	15.88	143.308	15.88	146.374		15.88	161.893	15.88	164.77	15.88	186.212	15.88	422.139	15.88	142.411
	15.89	161.703		15.89	56.812	15.91	55.2375	15.89	179.488	15.89	143.239	15.89	145.941		15.89	161.703	15.89	164.673	15.89	186.129	15.89	420.995	15.89	142.408
	15.9	161.362		15.9	56.4685	15.92	55.4315	15.9	178.927	15.9	143.26	15.9	145.458		15.9	161.362	15.9	164.739	15.9	185.697	15.9	419.866	15.9	142.249
	15.91	160.901		15.91	56.0815	15.93	55.5606	15.91	178.253	15.91	143.349	15.91	145.308		15.91	160.901	15.91	164.702	15.91	184.989	15.91	418.848	15.91	141.933
	15.92	160.443		15.92	55.786	15.94	55.5836	15.92	177.527	15.92	143.394	15.92	145.762		15.92	160.443	15.92	164.372	15.92	184.334	15.92	418.011	15.92	141.465
	15.93	160.218		15.93	55.636	15.95	55.6481	15.93	176.879	15.93	143.193	15.93	146.622		15.93	160.218	15.93	163.753	15.93	184.032	15.93	417.383	15.93	140.887
	15.94	160.436		15.94	55.57	15.96	55.7807	15.94	176.446	15.94	142.676	15.94	147.375		15.94	160.436	15.94	163.075	15.94	184.104	15.94	416.954	15.94	140.3
	15.95	161.031		15.95	55.5335	15.97	55.7984	15.95	176.227	15.95	142.095	15.95	147.576		15.95	161.031	15.95	162.654	15.95	184.277	15.95	416.689	15.95	139.843
	15.96	161.591		15.96	55.5485	15.98	55.6368	15.96	176.124	15.96	141.853	15.96	147.052		15.96	161.591	15.96	162.633	15.96	184.235	15.96	416.542	15.96	139.617
	15.97	161.656		15.97	55.63	15.99	55.5112	15.97	176.045	15.97	142.077	15.97	145.974		15.97	161.656	15.97	162.865	15.97	183.967	15.97	416.464	15.97	139.622
	15.98	161.146		15.98	55.732	16	55.6036	15.98	175.903	15.98	142.486	15.98	144.793		15.98	161.146	15.98	163.099	15.98	183.756	15.98	416.382	15.98	139.759
	15.99	160.447		15.99	55.8215	16.01	55.8023	15.99	175.667	15.99	142.737	15.99	143.933		15.99	160.447	15.99	163.178	15.99	183.669	15.99	416.196	15.99	139.898
	16	159.971		16	55.923	16.02	55.892	16	175.431	16	142.749	16	143.51		16	159.971	16	163.019	16	183.34	16	415.802	16	139.939
	16.01	159.714		16.01	56.0405	16.03	55.8361	16.01	175.33	16.01	142.619	16.01	143.421		16.01	159.714	16.01	162.548	16.01	182.563	16.01	415.154	16.01	139.841
	16.02	159.435		16.02	56.126	16.04	55.725	16.02	175.401	16.02	142.45	16.02	143.562		16.02	159.435	16.02	161.821	16.02	181.735	16.02	414.315	16.02	139.626
	16.03	159.131		16.03	56.151	16.05	55.5713	16.03	175.591	16.03	142.343	16.03	143.825		16.03	159.131	16.03	161.165	16.03	181.347	16.03	413.438	16.03	139.365
	16.04	159.021		16.04	56.1455	16.06	55.3137	16.04	175.829	16.04	142.382	16.04	144.066		16.04	159.021	16.04	160.972	16.04	181.347	16.04	412.694	16.04	139.147
	16.05	159.165		16.05	56.1355	16.07	54.9578	16.05	176.028	16.05	142.515	16.05	144.204		16.05	159.165	16.05	161.258	16.05	181.346	16.05	412.184	16.05	139.022
	16.06	159.376		16.06	56.0965	16.08	54.5949	16.06	176.06	16.06	142.566	16.06	144.256		16.06	159.376	16.06	161.575	16.06	181.151	16.06	411.897	16.06	138.955
	16.07	159.426		16.07	55.9985	16.09	54.3176	16.07	175.805	16.07	142.403	16.07	144.223		16.07	159.426	16.07	161.469	16.07	180.844	16.07	411.729	16.07	138.839
	16.08	159.203		16.08	55.8725	16.1	54.1821	16.08	175.286	16.08	142.002	16.08	144.046		16.08	159.203	16.08	160.936	16.08	180.594	16.08	411.55	16.08	138.576
	16.09	158.732		16.09	55.796	16.11	54.2115	16.09	174.684	16.09	141.407	16.09	143.726		16.09	158.732	16.09	160.357	16.09	180.566	16.09	411.275	16.09	138.165
	16.1	158.142		16.1	55.793	16.12	54.3637	16.1	174.19	16.1	140.751	16.1	143.401		16.1	158.142	16.1	160.098	16.1	180.799	16.1	410.908	16.1	137.72
	16.11	157.638		16.11	55.783	16.13	54.5098	16.11	173.918	16.11	140.263	16.11	143.235		16.11	157.638	16.11	160.242	16.11	181.081	16.11	410.524	16.11	137.393
	16.12	157.413		16.12	55.6605	16.14	54.5165	16.12	173.908	16.12	140.125	16.12	143.226		16.12	157.413	16.12	160.604	16.12	181.091	16.12	410.217	16.12	137.274
	16.13	157.509		16.13	55.414	16.15	54.372	16.13	174.101	16.13	140.294	16.13	143.209		16.13	157.509	16.13	160.878	16.13	180.692	16.13	410.047	16.13	137.336
	16.14	157.769		16.14	55.119	16.16	54.1673	16.14	174.317	16.14	140.548	16.14	143.076		16.14	157.769	16.14	160.799	16.14	180.072	16.14	410.015	16.14	137.476
	16.15	157.956		16.15	54.8385	16.17	53.9425	16.15	174.396	16.15	140.7	16.15	142.884		16.15	157.956	16.15	160.301	16.15	179.597	16.15	410.088	16.15	137.597
	16.16	157.912		16.16	54.608	16.18	53.6258	16.16	174.342	16.16	140.706	16.16	142.723		16.16	157.912	16.16	159.631	16.16	179.561	16.16	410.23	16.16	137.646
	16.17	157.659		16.17	54.499	16.19	53.1617	16.17	174.281	16.17	140.597	16.17	142.584		16.17	157.659	16.17	159.19	16.17	179.991	16.17	410.415	16.17	137.612
	16.18	157.393		16.18	54.5775	16.2	52.6478	16.18	174.303	16.18	140.377	16.18	142.459		16.18	157.393	16.18	159.157	16.18	180.625	16.18	410.623	16.18	137.5
	16.19	157.265		16.19	54.793	16.21	52.2935	16.19	174.386	16.19	140.033	16.19	142.421		16.19	157.265	16.19	159.322	16.19	181.055	16.19	410.812	16.19	137.304
	16.2	157.181		16.2	54.988	16.22	52.2295	16.2	174.419	16.2	139.566	16.2	142.516		16.2	157.181	16.2	159.316	16.2	181.002	16.2	410.924	16.2	137.007
	16.21	156.955		16.21	55.048	16.23	52.3708	16.21	174.232	16.21	139.009	16.21	142.665		16.21	156.955	16.21	158.959	16.21	180.493	16.21	410.902	16.21	136.602
	16.22	156.632		16.22	54.994	16.24	52.4939	16.22	173.72	16.22	138.495	16.22	142.734		16.22	156.632	16.22	158.381	16.22	179.739	16.22	410.717	16.22	136.135
	16.23	156.445		16.23	54.9	16.25	52.4586	16.23	173.055	16.23	138.24	16.23	142.596		16.23	156.445	16.23	157.909	16.23	178.935	16.23	410.37	16.23	135.709
	16.24	156.463		16.24	54.7685	16.26	52.3282	16.24	172.614	16.24	138.337	16.24	142.165		16.24	156.463	16.24	157.814	16.24	178.255	16.24	409.884	16.24	135.431
	16.25	156.495		16.25	54.5635	16.27	52.2502	16.25	172.591	16.25	138.583	16.25	141.486		16.25	156.495	16.25	158.1	16.25	177.873	16.25	409.283	16.25	135.331
	16.26	156.338		16.26	54.337	16.28	52.2677	16.26	172.818	16.26	138.647	16.26	140.786		16.26	156.338	16.26	158.519	16.26	177.859	16.26	408.593	16.26	135.345
	16.27	155.928		16.27	54.198	16.29	52.2901	16.27	172.984	16.27	138.383	16.27	140.332		16.27	155.928	16.27	158.787	16.27	178.107	16.27	407.826	16.27	135.362
	16.28	155.324		16.28	54.1485	16.3	52.2063	16.28	172.88	16.28	137.921	16.28	140.227		16.28	155.324	16.28	158.723	16.28	178.4	16.28	406.982	16.28	135.295
	16.29	154.723		16.29	54.0595	16.31	51.9857	16.29	172.496	16.29	137.472	16.29	140.366		16.29	154.723	16.29	158.271	16.29	178.526	16.29	406.062	16.29	135.118
	16.3	154.374		16.3	53.8495	16.32	51.7049	16.3	172.028	16.3	137.166	16.3	140.526		16.3	154.374	16.3	157.532	16.3	178.393	16.3	405.09	16.3	134.863
	16.31	154.347		16.31	53.61	16.33	51.5108	16.31	171.713	16.31	137.081	16.31	140.453		16.31	154.347	16.31	156.753	16.31	178.052	16.31	404.132	16.31	134.602
	16.32	154.513		16.32	53.4795	16.34	51.5091	16.32	171.592	16.32	137.242	16.32	140.011		16.32	154.513	16.32	156.169	16.32	177.631	16.32	403.304	16.32	134.413
	16.33	154.734		16.33	53.4725	16.35	51.6584	16.33	171.543	16.33	137.518	16.33	139.331		16.33	154.734	16.33	155.834	16.33	177.267	16.33	402.728	16.33	134.335
	16.34	154.923		16.34	53.515	16.36	51.8165	16.34	171.533	16.34	137.68	16.34	138.766		16.34	154.923	16.34	155.618	16.34	177.057	16.34	402.475	16.34	134.343
	16.35	154.958		16.35	53.6005	16.37	51.8895	16.35	171.64	16.35	137.596	16.35	138.63		16.35	154.958	16.35	155.358	16.35	177.02	16.35	402.507	16.35	134.362
	16.36	154.752		16.36	53.7775	16.38	51.869	16.36	171.815	16.36	137.305	16.36	138.915		16.36	154.752	16.36	155.054	16.36	177.075	16.36	402.681	16.36	134.317
	16.37	154.357		16.37	54	16.39	51.7545	16.37	171.818	16.37	136.928	16.37	139.276		16.37	154.357	16.37	154.94	16.37	177.087	16.37	402.798	16.37	134.173
	16.38	153.896		16.38	54.1015	16.4	51.5296	16.38	171.495	16.38	136.556	16.38	139.381		16.38	153.896	16.38	155.23	16.38	177.003	16.38	402.689	16.38	133.95
	16.39	153.435		16.39	53.974	16.41	51.22	16.39	171.001	16.39	136.22	16.39	139.274		16.39	153.435	16.39	155.768	16.39	176.909	16.39	402.282	16.39	133.713
	16.4	153.024		16.4	53.7195	16.42	50.9081	16.4	170.596	16.4	135.926	16.4	139.248		16.4	153.024	16.4	156.097	16.4	176.912	16.4	401.619	16.4	133.555
	16.41	152.747		16.41	53.546	16.43	50.6497	16.41	170.373	16.41	135.658	16.41	139.434		16.41	152.747	16.41	155.932	16.41	176.957	16.41	400.825	16.41	133.541
	16.42	152.654		16.42	53.5095	16.44	50.4101	16.42	170.259	16.42	135.39	16.42	139.671		16.42	152.654	16.42	155.444	16.42	176.846	16.42	400.056	16.42	133.658
	16.43	152.708		16.43	53.456	16.45	50.1485	16.43	170.134	16.43	135.17	16.43	139.715		16.43	152.708	16.43	155.044	16.43	176.416	16.43	399.435	16.43	133.799
	16.44	152.866		16.44	53.246	16.46	49.9365	16.44	169.918	16.44	135.127	16.44	139.479		16.44	152.866	16.44	154.963	16.44	175.715	16.44	399.006	16.44	133.828
	16.45	153.101		16.45	52.9445	16.47	49.903	16.45	169.668	16.45	135.27	16.45	139.116		16.45	153.101	16.45	155.045	16.45	175.026	16.45	398.717	16.45	133.664
	16.46	153.334		16.46	52.728	16.48	50.0836	16.46	169.517	16.46	135.374	16.46	138.863		16.46	153.334	16.46	155.002	16.46	174.673	16.46	398.458	16.46	133.321
	16.47	153.467		16.47	52.686	16.49	50.3812	16.47	169.483	16.47	135.214	16.47	138.743		16.47	153.467	16.47	154.781	16.47	174.7	16.47	398.133	16.47	132.88
	16.48	153.509		16.48	52.7645	16.5	50.6372	16.48	169.459	16.48	134.841	16.48	138.531		16.48	153.509	16.48	154.569	16.48	174.829	16.48	397.722	16.48	132.442
	16.49	153.526		16.49	52.863	16.51	50.7109	16.49	169.331	16.49	134.513	16.49	138.07		16.49	153.526	16.49	154.436	16.49	174.771	16.49	397.295	16.49	132.092
	16.5	153.49		16.5	52.909	16.52	50.5612	16.5	168.967	16.5	134.396	16.5	137.524		16.5	153.49	16.5	154.226	16.5	174.485	16.5	396.978	16.5	131.881
	16.51	153.294		16.51	52.869	16.53	50.3026	16.51	168.331	16.51	134.467	16.51	137.244		16.51	153.294	16.51	153.86	16.51	174.153	16.51	396.877	16.51	131.814
	16.52	152.897		16.52	52.769	16.54	50.129	16.52	167.693	16.52	134.641	16.52	137.412		16.52	152.897	16.52	153.565	16.52	174.025	16.52	397.018	16.52	131.851
	16.53	152.382		16.53	52.7035	16.55	50.1185	16.53	167.454	16.53	134.875	16.53	137.88		16.53	152.382	16.53	153.631	16.53	174.185	16.53	397.322	16.53	131.927
	16.54	151.869		16.54	52.746	16.56	50.1477	16.54	167.643	16.54	135.112	16.54	138.305		16.54	151.869	16.54	154.034	16.54	174.38	16.54	397.627	16.54	131.983
	16.55	151.445		16.55	52.8585	16.57	50.0529	16.55	167.867	16.55	135.246	16.55	138.405		16.55	151.445	16.55	154.433	16.55	174.201	16.55	397.755	16.55	131.987
	16.56	151.144		16.56	52.933	16.58	49.8307	16.56	167.818	16.56	135.162	16.56	138.118		16.56	151.144	16.56	154.516	16.56	173.567	16.56	397.589	16.56	131.936
	16.57	150.964		16.57	52.9115	16.59	49.6098	16.57	167.58	16.57	134.835	16.57	137.625		16.57	150.964	16.57	154.266	16.57	172.934	16.57	397.105	16.57	131.857
	16.58	150.904		16.58	52.8255	16.6	49.4871	16.58	167.427	16.58	134.408	16.58	137.173		16.58	150.904	16.58	153.87	16.58	172.836	16.58	396.372	16.58	131.794
	16.59	151.012		16.59	52.7315	16.61	49.4725	16.59	167.502	16.59	134.133	16.59	136.866		16.59	151.012	16.59	153.425	16.59	173.266	16.59	395.521	16.59	131.788
	16.6	151.317		16.6	52.6425	16.62	49.5109	16.6	167.752	16.6	134.099	16.6	136.659		16.6	151.317	16.6	152.845	16.6	173.705	16.6	394.7	16.6	131.845
	16.61	151.657		16.61	52.537	16.63	49.497	16.61	168.018	16.61	134.106	16.61	136.493		16.61	151.657	16.61	152.099	16.61	173.708	16.61	394.03	16.61	131.932
	16.62	151.727		16.62	52.4135	16.64	49.3559	16.62	168.116	16.62	133.958	16.62	136.334		16.62	151.727	16.62	151.387	16.62	173.256	16.62	393.56	16.62	132.005
	16.63	151.43		16.63	52.315	16.65	49.1588	16.63	167.955	16.63	133.742	16.63	136.216		16.63	151.43	16.63	150.959	16.63	172.621	16.63	393.251	16.63	132.035
	16.64	151.023		16.64	52.288	16.66	49.0898	16.64	167.638	16.64	133.679	16.64	136.26		16.64	151.023	16.64	150.886	16.64	172.085	16.64	393.002	16.64	132.012
	16.65	150.785		16.65	52.3265	16.67	49.2331	16.65	167.365	16.65	133.834	16.65	136.507		16.65	150.785	16.65	151.029	16.65	171.787	16.65	392.719	16.65	131.917
	16.66	150.662		16.66	52.3875	16.68	49.4242	16.66	167.166	16.66	134.111	16.66	136.737		16.66	150.662	16.66	151.207	16.66	171.776	16.66	392.371	16.66	131.714
	16.67	150.417		16.67	52.4585	16.69	49.4223	16.67	166.901	16.67	134.383	16.67	136.657		16.67	150.417	16.67	151.381	16.67	172.073	16.67	391.991	16.67	131.39
	16.68	150.013		16.68	52.5605	16.7	49.236	16.68	166.55	16.68	134.532	16.68	136.275		16.68	150.013	16.68	151.648	16.68	172.551	16.68	391.621	16.68	130.991
	16.69	149.633		16.69	52.689	16.71	49.119	16.69	166.326	16.69	134.463	16.69	135.891		16.69	149.633	16.69	152.021	16.69	172.936	16.69	391.257	16.69	130.62
	16.7	149.401		16.7	52.8055	16.72	49.2127	16.7	166.426	16.7	134.215	16.7	135.723		16.7	149.401	16.7	152.315	16.7	173.048	16.7	390.855	16.7	130.366
	16.71	149.327		16.71	52.8965	16.73	49.3751	16.71	166.771	16.71	133.946	16.71	135.751		16.71	149.327	16.71	152.337	16.71	172.892	16.71	390.388	16.71	130.255
	16.72	149.434		16.72	52.9715	16.74	49.4109	16.72	167.077	16.72	133.777	16.72	135.907		16.72	149.434	16.72	152.121	16.72	172.512	16.72	389.899	16.72	130.252
	16.73	149.712		16.73	53.014	16.75	49.2955	16.73	167.116	16.73	133.684	16.73	136.158		16.73	149.712	16.73	151.869	16.73	171.978	16.73	389.487	16.73	130.307
	16.74	150.038		16.74	52.985	16.76	49.1243	16.74	166.897	16.74	133.545	16.74	136.386		16.74	150.038	16.74	151.707	16.74	171.454	16.74	389.243	16.74	130.388
	16.75	150.298		16.75	52.892	16.77	48.9836	16.75	166.61	16.75	133.231	16.75	136.43		16.75	150.298	16.75	151.584	16.75	171.096	16.75	389.185	16.75	130.47
	16.76	150.521		16.76	52.81	16.78	48.9227	16.76	166.404	16.76	132.737	16.76	136.27		16.76	150.521	16.76	151.383	16.76	170.929	16.76	389.252	16.76	130.507
	16.77	150.761		16.77	52.7915	16.79	48.9441	16.77	166.302	16.77	132.278	16.77	136.037		16.77	150.761	16.77	151.046	16.77	170.898	16.77	389.348	16.77	130.452
	16.78	150.942		16.78	52.79	16.8	48.9804	16.78	166.273	16.78	132.152	16.78	135.817		16.78	150.942	16.78	150.61	16.78	170.965	16.78	389.411	16.78	130.306
	16.79	150.929		16.79	52.7235	16.81	48.9527	16.79	166.256	16.79	132.414	16.79	135.6		16.79	150.929	16.79	150.179	16.79	171.107	16.79	389.451	16.79	130.139
	16.8	150.695		16.8	52.615	16.82	48.8603	16.8	166.129	16.8	132.826	16.8	135.415		16.8	150.695	16.8	149.879	16.8	171.257	16.8	389.535	16.8	130.058
	16.81	150.362		16.81	52.5925	16.83	48.7587	16.81	165.816	16.81	133.178	16.81	135.364		16.81	150.362	16.81	149.764	16.81	171.379	16.81	389.75	16.81	130.123
	16.82	150.043		16.82	52.7255	16.84	48.6654	16.82	165.437	16.82	133.434	16.82	135.521		16.82	150.043	16.82	149.758	16.82	171.548	16.82	390.142	16.82	130.304
	16.83	149.732		16.83	52.9545	16.85	48.5494	16.83	165.209	16.83	133.54	16.83	135.881		16.83	149.732	16.83	149.791	16.83	171.793	16.83	390.673	16.83	130.498
	16.84	149.399		16.84	53.2055	16.86	48.4192	16.84	165.22	16.84	133.388	16.84	136.373		16.84	149.399	16.84	149.95	16.84	171.912	16.84	391.218	16.84	130.593
	16.85	149.141		16.85	53.4635	16.87	48.3586	16.85	165.42	16.85	133.089	16.85	136.865		16.85	149.141	16.85	150.344	16.85	171.62	16.85	391.611	16.85	130.524
	16.86	149.159		16.86	53.682	16.88	48.4321	16.86	165.731	16.86	132.988	16.86	137.179		16.86	149.159	16.86	150.863	16.86	170.865	16.86	391.715	16.86	130.289
	16.87	149.551		16.87	53.741	16.89	48.5941	16.87	166.034	16.87	133.259	16.87	137.166		16.87	149.551	16.87	151.178	16.87	169.913	16.87	391.49	16.87	129.936
	16.88	150.137		16.88	53.608	16.9	48.7355	16.88	166.172	16.88	133.628	16.88	136.84		16.88	150.137	16.88	151.054	16.88	169.189	16.88	391.015	16.88	129.543
	16.89	150.523		16.89	53.43	16.91	48.8045	16.89	166.113	16.89	133.695	16.89	136.465		16.89	150.523	16.89	150.631	16.89	168.985	16.89	390.462	16.89	129.189
	16.9	150.422		16.9	53.3715	16.92	48.8581	16.9	166.011	16.9	133.416	16.9	136.378		16.9	150.422	16.9	150.278	16.9	169.194	16.9	390.026	16.9	128.943
	16.91	149.912		16.91	53.4115	16.93	48.9827	16.91	166.015	16.91	133.106	16.91	136.62		16.91	149.912	16.91	150.147	16.91	169.437	16.91	389.852	16.91	128.845
	16.92	149.361		16.92	53.4095	16.94	49.1649	16.92	166.074	16.92	133.015	16.92	136.875		16.92	149.361	16.92	150.045	16.92	169.521	16.92	389.977	16.92	128.894
	16.93	149.104		16.93	53.321	16.95	49.3034	16.93	165.981	16.93	133.108	16.93	136.863		16.93	149.104	16.93	149.836	16.93	169.601	16.93	390.328	16.93	129.056
	16.94	149.162		16.94	53.2525	16.96	49.3501	16.94	165.641	16.94	133.214	16.94	136.649		16.94	149.162	16.94	149.653	16.94	169.832	16.94	390.756	16.94	129.277
	16.95	149.232		16.95	53.3215	16.97	49.3427	16.95	165.213	16.95	133.257	16.95	136.441		16.95	149.232	16.95	149.611	16.95	170.146	16.95	391.105	16.95	129.503
	16.96	149.017		16.96	53.519	16.98	49.3073	16.96	164.9	16.96	133.292	16.96	136.299		16.96	149.017	16.96	149.61	16.96	170.407	16.96	391.271	16.96	129.677
	16.97	148.595		16.97	53.7165	16.99	49.2407	16.97	164.717	16.97	133.417	16.97	136.2		16.97	148.595	16.97	149.57	16.97	170.542	16.97	391.23	16.97	129.731
	16.98	148.295		16.98	53.7995	17	49.16	16.98	164.591	16.98	133.663	16.98	136.221		16.98	148.295	16.98	149.616	16.98	170.534	16.98	391.024	16.98	129.619
	16.99	148.221		16.99	53.7815	17.01	49.079	16.99	164.576	16.99	133.907	16.99	136.413		16.99	148.221	16.99	149.86	16.99	170.43	16.99	390.729	16.99	129.357
	17	148.171		17	53.789	17.02	48.9767	17	164.771	17	133.931	17	136.646		17	148.171	17	150.154	17	170.355	17	390.417	17	129.05
	17.01	148.069		17.01	53.931	17.03	48.8254	17.01	165.14	17.01	133.648	17.01	136.76		17.01	148.069	17.01	150.234	17.01	170.377	17.01	390.131	17.01	128.837
	17.02	148.133		17.02	54.1885	17.04	48.6123	17.02	165.52	17.02	133.227	17.02	136.766		17.02	148.133	17.02	150.018	17.02	170.336	17.02	389.878	17.02	128.804
	17.03	148.499		17.03	54.426	17.05	48.364	17.03	165.764	17.03	132.938	17.03	136.756		17.03	148.499	17.03	149.65	17.03	169.99	17.03	389.639	17.03	128.927
	17.04	148.952		17.04	54.5295	17.06	48.1847	17.04	165.859	17.04	132.896	17.04	136.749		17.04	148.952	17.04	149.316	17.04	169.371	17.04	389.388	17.04	129.093
	17.05	149.199		17.05	54.497	17.07	48.2036	17.05	165.875	17.05	133.003	17.05	136.749		17.05	149.199	17.05	149.083	17.05	168.778	17.05	389.123	17.05	129.194
	17.06	149.211		17.06	54.381	17.08	48.4357	17.06	165.83	17.06	133.109	17.06	136.816		17.06	149.211	17.06	148.935	17.06	168.384	17.06	388.873	17.06	129.195
	17.07	149.181		17.07	54.2125	17.09	48.7369	17.07	165.658	17.07	133.149	17.07	136.951		17.07	149.181	17.07	148.896	17.07	168.131	17.07	388.683	17.07	129.141
	17.08	149.245		17.08	54.016	17.1	48.9246	17.08	165.339	17.08	133.104	17.08	137.026		17.08	149.245	17.08	149.067	17.08	167.98	17.08	388.583	17.08	129.105
	17.09	149.35		17.09	53.841	17.11	48.9139	17.09	164.978	17.09	132.949	17.09	136.967		17.09	149.35	17.09	149.472	17.09	167.956	17.09	388.566	17.09	129.13
	17.1	149.365		17.1	53.7255	17.12	48.7302	17.1	164.71	17.1	132.72	17.1	136.867		17.1	149.365	17.1	149.957	17.1	168.003	17.1	388.586	17.1	129.209
	17.11	149.219		17.11	53.6715	17.13	48.4473	17.11	164.592	17.11	132.547	17.11	136.83		17.11	149.219	17.11	150.3	17.11	168.022	17.11	388.568	17.11	129.306
	17.12	148.856		17.12	53.686	17.14	48.1628	17.12	164.595	17.12	132.546	17.12	136.81		17.12	148.856	17.12	150.408	17.12	167.968	17.12	388.432	17.12	129.387
	17.13	148.228		17.13	53.7765	17.15	47.9923	17.13	164.632	17.13	132.728	17.13	136.712		17.13	148.228	17.13	150.336	17.13	167.861	17.13	388.114	17.13	129.429
	17.14	147.493		17.14	53.872	17.16	48.0009	17.14	164.576	17.14	132.997	17.14	136.537		17.14	147.493	17.14	150.203	17.14	167.821	17.14	387.582	17.14	129.421
	17.15	147.043		17.15	53.838	17.17	48.1273	17.15	164.33	17.15	133.197	17.15	136.324		17.15	147.043	17.15	150.156	17.15	168.051	17.15	386.855	17.15	129.367
	17.16	147.123		17.16	53.6325	17.18	48.2327	17.16	163.928	17.16	133.176	17.16	136.045		17.16	147.123	17.16	150.336	17.16	168.583	17.16	386.002	17.16	129.297
	17.17	147.538		17.17	53.3685	17.19	48.2297	17.17	163.543	17.17	132.881	17.17	135.703		17.17	147.538	17.17	150.704	17.17	169.102	17.17	385.114	17.17	129.269
	17.18	147.903		17.18	53.1715	17.2	48.1216	17.18	163.376	17.18	132.418	17.18	135.439		17.18	147.903	17.18	150.98	17.18	169.255	17.18	384.279	17.18	129.334
	17.19	148.053		17.19	53.0565	17.21	47.945	17.19	163.532	17.19	131.976	17.19	135.406		17.19	148.053	17.19	150.902	17.19	169.081	17.19	383.56	17.19	129.493
	17.2	148.052		17.2	52.983	17.22	47.7471	17.2	163.937	17.2	131.693	17.2	135.537		17.2	148.052	17.2	150.533	17.2	168.899	17.2	382.992	17.2	129.679
	17.21	147.917		17.21	52.944	17.23	47.5856	17.21	164.311	17.21	131.567	17.21	135.613		17.21	147.917	17.21	150.164	17.21	168.852	17.21	382.593	17.21	129.799
	17.22	147.614		17.22	52.9585	17.24	47.4652	17.22	164.352	17.22	131.468	17.22	135.528		17.22	147.614	17.22	149.983	17.22	168.835	17.22	382.362	17.22	129.784
	17.23	147.236		17.23	52.9965	17.25	47.3191	17.23	164.054	17.23	131.305	17.23	135.388		17.23	147.236	17.23	149.986	17.23	168.771	17.23	382.268	17.23	129.623
	17.24	146.933		17.24	52.9695	17.26	47.1222	17.24	163.71	17.24	131.174	17.24	135.314		17.24	146.933	17.24	150.113	17.24	168.708	17.24	382.25	17.24	129.351
	17.25	146.748		17.25	52.817	17.27	46.9409	17.25	163.502	17.25	131.2	17.25	135.227		17.25	146.748	17.25	150.278	17.25	168.668	17.25	382.225	17.25	129.017
	17.26	146.647		17.26	52.574	17.28	46.8238	17.26	163.31	17.26	131.273	17.26	134.942		17.26	146.647	17.26	150.296	17.26	168.581	17.26	382.125	17.26	128.671
	17.27	146.611		17.27	52.3315	17.29	46.7359	17.27	162.965	17.27	131.155	17.27	134.468		17.27	146.611	17.27	149.995	17.27	168.364	17.27	381.937	17.27	128.352
	17.28	146.623		17.28	52.16	17.3	46.6217	17.28	162.462	17.28	130.826	17.28	134.049		17.28	146.623	17.28	149.435	17.28	168.006	17.28	381.709	17.28	128.088
	17.29	146.718		17.29	52.0665	17.31	46.462	17.29	161.932	17.29	130.535	17.29	133.846		17.29	146.718	17.29	148.944	17.29	167.646	17.29	381.53	17.29	127.893
	17.3	147.002		17.3	51.998	17.32	46.2756	17.3	161.553	17.3	130.468	17.3	133.712		17.3	147.002	17.3	148.853	17.3	167.525	17.3	381.481	17.3	127.787
	17.31	147.414		17.31	51.909	17.33	46.1353	17.31	161.464	17.31	130.51	17.31	133.427		17.31	147.414	17.31	149.155	17.31	167.74	17.31	381.592	17.31	127.791
	17.32	147.589		17.32	51.8445	17.34	46.1559	17.32	161.658	17.32	130.429	17.32	133.02		17.32	147.589	17.32	149.55	17.32	168.135	17.32	381.827	17.32	127.919
	17.33	147.252		17.33	51.8885	17.35	46.3906	17.33	161.99	17.33	130.197	17.33	132.732		17.33	147.252	17.33	149.792	17.33	168.519	17.33	382.105	17.33	128.145
	17.34	146.641		17.34	52.0305	17.36	46.7397	17.34	162.297	17.34	129.962	17.34	132.732		17.34	146.641	17.34	149.881	17.34	168.824	17.34	382.331	17.34	128.4
	17.35	146.248		17.35	52.143	17.37	47.0102	17.35	162.436	17.35	129.764	17.35	132.95		17.35	146.248	17.35	149.88	17.35	169.026	17.35	382.443	17.35	128.598
	17.36	146.243		17.36	52.105	17.38	47.0665	17.36	162.286	17.36	129.488	17.36	133.145		17.36	146.243	17.36	149.746	17.36	169.063	17.36	382.436	17.36	128.677
	17.37	146.428		17.37	51.915	17.39	46.9045	17.37	161.863	17.37	129.116	17.37	133.144		17.37	146.428	17.37	149.408	17.37	168.862	17.37	382.349	17.37	128.621
	17.38	146.627		17.38	51.6715	17.4	46.6192	17.38	161.377	17.38	128.868	17.38	133.035		17.38	146.627	17.38	148.943	17.38	168.427	17.38	382.23	17.38	128.453
	17.39	146.817		17.39	51.4835	17.41	46.348	17.39	161.065	17.39	128.995	17.39	133.051		17.39	146.817	17.39	148.525	17.39	167.897	17.39	382.096	17.39	128.219
	17.4	146.934		17.4	51.409	17.42	46.2128	17.4	160.99	17.4	129.439	17.4	133.26		17.4	146.934	17.4	148.197	17.4	167.484	17.4	381.913	17.4	127.968
	17.41	146.831		17.41	51.432	17.43	46.2363	17.41	161.086	17.41	129.828	17.41	133.481		17.41	146.831	17.41	147.844	17.41	167.31	17.41	381.626	17.41	127.741
	17.42	146.512		17.42	51.4825	17.44	46.3117	17.42	161.319	17.42	129.838	17.42	133.51		17.42	146.512	17.42	147.418	17.42	167.342	17.42	381.194	17.42	127.572
	17.43	146.22		17.43	51.501	17.45	46.3182	17.43	161.644	17.43	129.468	17.43	133.338		17.43	146.22	17.43	147.059	17.43	167.456	17.43	380.619	17.43	127.473
	17.44	146.166		17.44	51.495	17.46	46.2328	17.44	161.866	17.44	128.987	17.44	133.094		17.44	146.166	17.44	146.997	17.44	167.539	17.44	379.949	17.44	127.421
	17.45	146.26		17.45	51.508	17.47	46.0704	17.45	161.785	17.45	128.714	17.45	132.849		17.45	146.26	17.45	147.356	17.45	167.568	17.45	379.247	17.45	127.352
	17.46	146.225		17.46	51.553	17.48	45.8144	17.46	161.497	17.46	128.801	17.46	132.578		17.46	146.225	17.46	148.009	17.46	167.604	17.46	378.578	17.46	127.207
	17.47	145.927		17.47	51.6095	17.49	45.5019	17.47	161.367	17.47	129.126	17.47	132.307		17.47	145.927	17.47	148.617	17.47	167.664	17.47	377.988	17.47	126.977
	17.48	145.507		17.48	51.646	17.5	45.2665	17.48	161.623	17.48	129.436	17.48	132.132		17.48	145.507	17.48	148.887	17.48	167.627	17.48	377.498	17.48	126.737
	17.49	145.208		17.49	51.62	17.51	45.1864	17.49	162.11	17.49	129.568	17.49	132.094		17.49	145.208	17.49	148.804	17.49	167.302	17.49	377.109	17.49	126.599
	17.5	145.147		17.5	51.505	17.52	45.186	17.5	162.477	17.5	129.483	17.5	132.092		17.5	145.147	17.5	148.557	17.5	166.657	17.5	376.802	17.5	126.637
	17.51	145.278		17.51	51.3295	17.53	45.162	17.51	162.521	17.51	129.216	17.51	131.94		17.51	145.278	17.51	148.3	17.51	165.939	17.51	376.567	17.51	126.829
	17.52	145.477		17.52	51.143	17.54	45.1088	17.52	162.29	17.52	128.924	17.52	131.556		17.52	145.477	17.52	148.047	17.52	165.488	17.52	376.422	17.52	127.076
	17.53	145.542		17.53	50.9385	17.55	45.058	17.53	161.939	17.53	128.841	17.53	131.107		17.53	145.542	17.53	147.711	17.53	165.411	17.53	376.42	17.53	127.27
	17.54	145.264		17.54	50.692	17.56	44.9873	17.54	161.608	17.54	129.019	17.54	130.871		17.54	145.264	17.54	147.224	17.54	165.544	17.54	376.616	17.54	127.348
	17.55	144.713		17.55	50.4695	17.57	44.8626	17.55	161.335	17.55	129.172	17.55	130.925		17.55	144.713	17.55	146.712	17.55	165.671	17.55	377.015	17.55	127.3
	17.56	144.278		17.56	50.38	17.58	44.7426	17.56	160.994	17.56	128.993	17.56	131.054		17.56	144.278	17.56	146.474	17.56	165.691	17.56	377.523	17.56	127.143
	17.57	144.26		17.57	50.409	17.59	44.7458	17.57	160.455	17.57	128.584	17.57	131.023		17.57	144.26	17.57	146.65	17.57	165.622	17.57	377.96	17.57	126.908
	17.58	144.568		17.58	50.414	17.6	44.8738	17.58	159.884	17.58	128.3	17.58	130.823		17.58	144.568	17.58	146.997	17.58	165.561	17.58	378.136	17.58	126.643
	17.59	144.92		17.59	50.3085	17.61	44.9676	17.59	159.63	17.59	128.229	17.59	130.653		17.59	144.92	17.59	147.163	17.59	165.631	17.59	377.944	17.59	126.408
	17.6	145.132		17.6	50.157	17.62	44.9052	17.6	159.763	17.6	128.154	17.6	130.757		17.6	145.132	17.6	147.056	17.6	165.899	17.6	377.421	17.6	126.243
	17.61	145.136		17.61	50.0695	17.63	44.7548	17.61	160.014	17.61	127.997	17.61	131.273		17.61	145.136	17.61	146.855	17.61	166.295	17.61	376.727	17.61	126.138
	17.62	144.923		17.62	50.0885	17.64	44.7032	17.62	160.182	17.62	127.922	17.62	132.066		17.62	144.923	17.62	146.744	17.62	166.602	17.62	376.059	17.62	126.052
	17.63	144.567		17.63	50.1875	17.65	44.8928	17.63	160.314	17.63	127.944	17.63	132.716		17.63	144.567	17.63	146.722	17.63	166.636	17.63	375.563	17.63	125.943
	17.64	144.238		17.64	50.2875	17.66	45.2844	17.64	160.472	17.64	127.799	17.64	132.84		17.64	144.238	17.64	146.689	17.64	166.441	17.64	375.277	17.64	125.801
	17.65	144.108		17.65	50.288	17.67	45.6413	17.65	160.555	17.65	127.301	17.65	132.433		17.65	144.108	17.65	146.694	17.65	166.162	17.65	375.135	17.65	125.642
	17.66	144.216		17.66	50.159	17.68	45.741	17.66	160.399	17.66	126.618	17.66	131.792		17.66	144.216	17.66	146.833	17.66	165.775	17.66	375.004	17.66	125.485
	17.67	144.451		17.67	49.9834	17.69	45.6096	17.67	159.982	17.67	126.092	17.67	131.191		17.67	144.451	17.67	146.932	17.67	165.151	17.67	374.74	17.67	125.322
	17.68	144.692		17.68	49.8776	17.7	45.4242	17.68	159.466	17.68	125.931	17.68	130.718		17.68	144.692	17.68	146.661	17.68	164.328	17.68	374.244	17.68	125.113
	17.69	144.891		17.69	49.8836	17.71	45.2515	17.69	159.036	17.69	126.159	17.69	130.311		17.69	144.891	17.69	146.009	17.69	163.508	17.69	373.522	17.69	124.82
	17.7	145.012		17.7	49.9596	17.72	45.0591	17.7	158.767	17.7	126.678	17.7	129.93		17.7	145.012	17.7	145.319	17.7	162.925	17.7	372.695	17.7	124.456
	17.71	144.984		17.71	50.0465	17.73	44.8868	17.71	158.676	17.71	127.222	17.71	129.741		17.71	144.984	17.71	144.909	17.71	162.785	17.71	371.977	17.71	124.112
	17.72	144.844		17.72	50.1095	17.74	44.8028	17.72	158.783	17.72	127.489	17.72	130.003		17.72	144.844	17.72	144.895	17.72	163.102	17.72	371.579	17.72	123.918
	17.73	144.774		17.73	50.1275	17.75	44.7901	17.73	159.012	17.73	127.488	17.73	130.668		17.73	144.774	17.73	145.284	17.73	163.595	17.73	371.606	17.73	123.954
	17.74	144.864		17.74	50.096	17.76	44.8209	17.74	159.173	17.74	127.515	17.74	131.279		17.74	144.864	17.74	145.923	17.74	163.988	17.74	371.998	17.74	124.193
	17.75	144.964		17.75	50.059	17.77	44.9089	17.75	159.152	17.75	127.687	17.75	131.408		17.75	144.964	17.75	146.457	17.75	164.324	17.75	372.561	17.75	124.521
	17.76	144.902		17.76	50.074	17.78	45.0064	17.76	159.008	17.76	127.828	17.76	131.077		17.76	144.902	17.76	146.619	17.76	164.759	17.76	373.057	17.76	124.821
	17.77	144.704		17.77	50.1215	17.79	45.0036	17.77	158.859	17.77	127.814	17.77	130.646		17.77	144.704	17.77	146.527	17.77	165.268	17.77	373.314	17.77	125.034
	17.78	144.523		17.78	50.107	17.8	44.8832	17.78	158.835	17.78	127.748	17.78	130.387		17.78	144.523	17.78	146.511	17.78	165.78	17.78	373.273	17.78	125.15
	17.79	144.467		17.79	49.9993	17.81	44.7444	17.79	159.069	17.79	127.774	17.79	130.243		17.79	144.467	17.79	146.72	17.79	166.348	17.79	372.984	17.79	125.168
	17.8	144.56		17.8	49.9076	17.82	44.6498	17.8	159.528	17.8	127.934	17.8	130.009		17.8	144.56	17.8	147.027	17.8	166.922	17.8	372.566	17.8	125.092
	17.81	144.753		17.81	49.9286	17.83	44.5655	17.81	159.961	17.81	128.205	17.81	129.671		17.81	144.753	17.81	147.249	17.81	167.205	17.81	372.162	17.81	124.962
	17.82	144.956		17.82	49.985	17.84	44.4752	17.82	160.155	17.82	128.542	17.82	129.485		17.82	144.956	17.82	147.285	17.82	166.948	17.82	371.886	17.82	124.866
	17.83	145.089		17.83	49.9226	17.85	44.4354	17.83	160.118	17.83	128.801	17.83	129.645		17.83	145.089	17.83	147.045	17.83	166.291	17.83	371.781	17.83	124.89
	17.84	145.038		17.84	49.736	17.86	44.4808	17.84	159.967	17.84	128.794	17.84	130.016		17.84	145.038	17.84	146.475	17.84	165.704	17.84	371.803	17.84	125.055
	17.85	144.635		17.85	49.5872	17.87	44.5782	17.85	159.799	17.85	128.495	17.85	130.316		17.85	144.635	17.85	145.763	17.85	165.578	17.85	371.853	17.85	125.305
	17.86	143.835		17.86	49.605	17.88	44.6916	17.86	159.721	17.86	128.099	17.86	130.428		17.86	143.835	17.86	145.274	17.86	165.857	17.86	371.831	17.86	125.555
	17.87	142.932		17.87	49.7351	17.89	44.8025	17.87	159.852	17.87	127.815	17.87	130.403		17.87	142.932	17.87	145.207	17.87	166.199	17.87	371.698	17.87	125.741
	17.88	142.414		17.88	49.8085	17.9	44.8635	17.88	160.155	17.88	127.709	17.88	130.261		17.88	142.414	17.88	145.454	17.88	166.415	17.88	371.489	17.88	125.813
	17.89	142.544		17.89	49.7338	17.91	44.8101	17.89	160.356	17.89	127.743	17.89	129.998		17.89	142.544	17.89	145.799	17.89	166.5	17.89	371.287	17.89	125.733
	17.9	143.124		17.9	49.5793	17.92	44.6343	17.9	160.184	17.9	127.821	17.9	129.736		17.9	143.124	17.9	146.097	17.9	166.406	17.9	371.177	17.9	125.483
	17.91	143.715		17.91	49.4712	17.93	44.4146	17.91	159.697	17.91	127.834	17.91	129.65		17.91	143.715	17.91	146.244	17.91	166.091	17.91	371.201	17.91	125.097
	17.92	144.011		17.92	49.4714	17.94	44.2589	17.92	159.239	17.92	127.742	17.92	129.782		17.92	144.011	17.92	146.175	17.92	165.67	17.92	371.348	17.92	124.664
	17.93	144.022		17.93	49.5498	17.95	44.2221	17.93	159.076	17.93	127.578	17.93	130.046		17.93	144.022	17.93	145.961	17.93	165.323	17.93	371.563	17.93	124.302
	17.94	143.922		17.94	49.6128	17.96	44.2633	17.94	159.159	17.94	127.336	17.94	130.369		17.94	143.922	17.94	145.808	17.94	165.134	17.94	371.774	17.94	124.102
	17.95	143.817		17.95	49.5654	17.97	44.2801	17.95	159.232	17.95	127.003	17.95	130.705		17.95	143.817	17.95	145.867	17.95	165.038	17.95	371.92	17.95	124.1
	17.96	143.701		17.96	49.3969	17.98	44.2039	17.96	159.138	17.96	126.701	17.96	130.966		17.96	143.701	17.96	146.097	17.96	164.864	17.96	371.96	17.96	124.252
	17.97	143.571		17.97	49.197	17.99	44.0782	17.97	158.982	17.97	126.605	17.97	131.028		17.97	143.571	17.97	146.313	17.97	164.536	17.97	371.872	17.97	124.447
	17.98	143.49		17.98	49.0825	18	44.0102	17.98	158.968	17.98	126.739	17.98	130.804		17.98	143.49	17.98	146.279	17.98	164.242	17.98	371.652	17.98	124.564
	17.99	143.547		17.99	49.1257	18.01	44.0152	17.99	159.144	17.99	126.961	17.99	130.339		17.99	143.547	17.99	145.844	17.99	164.253	17.99	371.32	17.99	124.54
	18	143.747		18	49.3075	18.02	43.9602	18	159.382	18	127.055	18	129.802		18	143.747	18	145.153	18	164.558	18	370.922	18	124.397
	18.01	143.947		18.01	49.5016	18.03	43.7373	18.01	159.523	18.01	126.82	18.01	129.346		18.01	143.947	18.01	144.609	18.01	164.825	18.01	370.522	18.01	124.202
	18.02	143.945		18.02	49.5579	18.04	43.4448	18.02	159.476	18.02	126.256	18.02	129.016		18.02	143.945	18.02	144.499	18.02	164.734	18.02	370.175	18.02	123.985
	18.03	143.646		18.03	49.4309	18.05	43.2947	18.03	159.258	18.03	125.68	18.03	128.841		18.03	143.646	18.03	144.745	18.03	164.311	18.03	369.903	18.03	123.729
	18.04	143.123		18.04	49.194	18.06	43.3823	18.04	158.98	18.04	125.461	18.04	128.889		18.04	143.123	18.04	145.059	18.04	163.923	18.04	369.701	18.04	123.421
	18.05	142.551		18.05	48.9621	18.07	43.632	18.05	158.767	18.05	125.68	18.05	129.119		18.05	142.551	18.05	145.179	18.05	163.903	18.05	369.558	18.05	123.111
	18.06	142.134		18.06	48.8229	18.08	43.9155	18.06	158.699	18.06	126.084	18.06	129.332		18.06	142.134	18.06	145.009	18.06	164.19	18.06	369.48	18.06	122.899
	18.07	141.96		18.07	48.7981	18.09	44.1485	18.07	158.821	18.07	126.34	18.07	129.36		18.07	141.96	18.07	144.721	18.07	164.456	18.07	369.484	18.07	122.864
	18.08	141.936		18.08	48.8513	18.1	44.3036	18.08	159.09	18.08	126.285	18.08	129.218		18.08	141.936	18.08	144.657	18.08	164.518	18.08	369.578	18.08	123.002
	18.09	141.949		18.09	48.9444	18.11	44.3697	18.09	159.326	18.09	125.997	18.09	129.001		18.09	141.949	18.09	144.976	18.09	164.445	18.09	369.734	18.09	123.236
	18.1	141.998		18.1	49.059	18.12	44.3235	18.1	159.313	18.1	125.634	18.1	128.78		18.1	141.998	18.1	145.476	18.1	164.337	18.1	369.879	18.1	123.472
	18.11	142.076		18.11	49.1632	18.13	44.1781	18.11	159.01	18.11	125.297	18.11	128.623		18.11	142.076	18.11	145.813	18.11	164.176	18.11	369.915	18.11	123.653
	18.12	142.102		18.12	49.215	18.14	44.0371	18.12	158.57	18.12	125.049	18.12	128.588		18.12	142.102	18.12	145.796	18.12	163.887	18.12	369.753	18.12	123.756
	18.13	142.07		18.13	49.2109	18.15	44.0069	18.13	158.134	18.13	124.954	18.13	128.667		18.13	142.07	18.13	145.514	18.13	163.488	18.13	369.355	18.13	123.781
	18.14	142.06		18.14	49.1872	18.16	44.0585	18.14	157.714	18.14	125.02	18.14	128.801		18.14	142.06	18.14	145.194	18.14	163.086	18.14	368.758	18.14	123.738
	18.15	142.077		18.15	49.1659	18.17	44.0754	18.15	157.343	18.15	125.184	18.15	128.92		18.15	142.077	18.15	144.929	18.15	162.737	18.15	368.055	18.15	123.653
	18.16	142.07		18.16	49.134	18.18	44.0274	18.16	157.21	18.16	125.407	18.16	128.956		18.16	142.07	18.16	144.629	18.16	162.399	18.16	367.357	18.16	123.564
	18.17	142.065		18.17	49.0673	18.19	44.0017	18.17	157.457	18.17	125.67	18.17	128.89		18.17	142.065	18.17	144.275	18.17	162.056	18.17	366.742	18.17	123.507
	18.18	142.153		18.18	48.9573	18.2	44.0656	18.18	157.873	18.18	125.91	18.18	128.771		18.18	142.153	18.18	143.977	18.18	161.792	18.18	366.245	18.18	123.486
	18.19	142.329		18.19	48.8295	18.21	44.1755	18.19	158.024	18.19	126.065	18.19	128.595		18.19	142.329	18.19	143.731	18.19	161.686	18.19	365.86	18.19	123.474
	18.2	142.449		18.2	48.7325	18.22	44.2342	18.2	157.733	18.2	126.124	18.2	128.247		18.2	142.449	18.2	143.459	18.2	161.694	18.2	365.576	18.2	123.419
	18.21	142.345		18.21	48.6799	18.23	44.2031	18.21	157.299	18.21	126.055	18.21	127.699		18.21	142.345	18.21	143.311	18.21	161.749	18.21	365.385	18.21	123.275
	18.22	142.029		18.22	48.6146	18.24	44.1315	18.22	157.153	18.22	125.808	18.22	127.21		18.22	142.029	18.22	143.526	18.22	161.906	18.22	365.283	18.22	123.029
	18.23	141.725		18.23	48.465	18.25	44.0886	18.23	157.378	18.23	125.437	18.23	127.13		18.23	141.725	18.23	144.019	18.23	162.245	18.23	365.248	18.23	122.718
	18.24	141.651		18.24	48.2442	18.26	44.0955	18.24	157.693	18.24	125.109	18.24	127.508		18.24	141.651	18.24	144.428	18.24	162.665	18.24	365.251	18.24	122.41
	18.25	141.794		18.25	48.0652	18.27	44.1265	18.25	157.856	18.25	124.923	18.25	128.103		18.25	141.794	18.25	144.493	18.25	162.919	18.25	365.265	18.25	122.159
	18.26	141.949		18.26	48.0373	18.28	44.145	18.26	157.866	18.26	124.8	18.26	128.71		18.26	141.949	18.26	144.206	18.26	162.889	18.26	365.287	18.26	121.971
	18.27	141.941		18.27	48.1617	18.29	44.1118	18.27	157.779	18.27	124.599	18.27	129.236		18.27	141.941	18.27	143.723	18.27	162.707	18.27	365.334	18.27	121.835
	18.28	141.742		18.28	48.3452	18.3	43.9849	18.28	157.563	18.28	124.333	18.28	129.487		18.28	141.742	18.28	143.27	18.28	162.541	18.28	365.424	18.28	121.749
	18.29	141.415		18.29	48.5001	18.31	43.763	18.29	157.19	18.29	124.178	18.29	129.228		18.29	141.415	18.29	142.992	18.29	162.409	18.29	365.545	18.29	121.726
	18.3	141.042		18.3	48.6065	18.32	43.5246	18.3	156.71	18.3	124.235	18.3	128.489		18.3	141.042	18.3	142.847	18.3	162.275	18.3	365.654	18.3	121.76
	18.31	140.736		18.31	48.6731	18.33	43.3898	18.31	156.239	18.31	124.354	18.31	127.614		18.31	140.736	18.31	142.715	18.31	162.179	18.31	365.694	18.31	121.807
	18.32	140.572		18.32	48.6772	18.34	43.4283	18.32	155.946	18.32	124.28	18.32	126.959		18.32	140.572	18.32	142.622	18.32	162.136	18.32	365.624	18.32	121.822
	18.33	140.509		18.33	48.5814	18.35	43.5829	18.33	155.978	18.33	123.945	18.33	126.65		18.33	140.509	18.33	142.687	18.33	162.071	18.33	365.438	18.33	121.805
	18.34	140.449		18.34	48.3867	18.36	43.6963	18.34	156.229	18.34	123.535	18.34	126.581		18.34	140.449	18.34	142.83	18.34	161.958	18.34	365.159	18.34	121.807
	18.35	140.358		18.35	48.1369	18.37	43.6708	18.35	156.314	18.35	123.312	18.35	126.583		18.35	140.358	18.35	142.719	18.35	161.901	18.35	364.822	18.35	121.873
	18.36	140.287		18.36	47.8901	18.38	43.584	18.36	156	18.36	123.385	18.36	126.595		18.36	140.287	18.36	142.19	18.36	161.963	18.36	364.455	18.36	122
	18.37	140.301		18.37	47.7188	18.39	43.5761	18.37	155.571	18.37	123.634	18.37	126.674		18.37	140.301	18.37	141.512	18.37	162.029	18.37	364.091	18.37	122.132
	18.38	140.42		18.38	47.7186	18.4	43.6555	18.38	155.521	18.38	123.815	18.38	126.83		18.38	140.42	18.38	141.054	18.38	161.941	18.38	363.783	18.38	122.198
	18.39	140.583		18.39	47.9346	18.41	43.6973	18.39	156.012	18.39	123.808	18.39	126.944		18.39	140.583	18.39	140.874	18.39	161.65	18.39	363.601	18.39	122.166
	18.4	140.686		18.4	48.2535	18.42	43.6121	18.4	156.763	18.4	123.747	18.4	126.917		18.4	140.686	18.4	140.785	18.4	161.21	18.4	363.597	18.4	122.055
	18.41	140.683		18.41	48.4473	18.43	43.4394	18.41	157.34	18.41	123.838	18.41	126.816		18.41	140.683	18.41	140.648	18.41	160.794	18.41	363.762	18.41	121.927
	18.42	140.646		18.42	48.3807	18.44	43.2775	18.42	157.473	18.42	124.078	18.42	126.78		18.42	140.646	18.42	140.488	18.42	160.663	18.42	364.003	18.42	121.836
	18.43	140.661		18.43	48.1251	18.45	43.1802	18.43	157.194	18.43	124.252	18.43	126.855		18.43	140.661	18.43	140.402	18.43	160.884	18.43	364.188	18.43	121.785
	18.44	140.716		18.44	47.8526	18.46	43.1288	18.44	156.728	18.44	124.192	18.44	126.963		18.44	140.716	18.44	140.453	18.44	161.149	18.44	364.208	18.44	121.716
	18.45	140.74		18.45	47.6968	18.47	43.0598	18.45	156.282	18.45	123.946	18.45	126.983		18.45	140.74	18.45	140.655	18.45	161.102	18.45	364.033	18.45	121.561
	18.46	140.723		18.46	47.7134	18.48	42.914	18.46	155.953	18.46	123.657	18.46	126.832		18.46	140.723	18.46	140.978	18.46	160.731	18.46	363.7	18.46	121.307
	18.47	140.675		18.47	47.8687	18.49	42.6963	18.47	155.793	18.47	123.376	18.47	126.541		18.47	140.675	18.47	141.31	18.47	160.308	18.47	363.263	18.47	121.014
	18.48	140.478		18.48	48.0412	18.5	42.495	18.48	155.766	18.48	123.051	18.48	126.232		18.48	140.478	18.48	141.514	18.48	160.031	18.48	362.757	18.48	120.779
	18.49	139.969		18.49	48.1142	18.51	42.397	18.49	155.695	18.49	122.71	18.49	125.997		18.49	139.969	18.49	141.544	18.49	159.845	18.49	362.185	18.49	120.668
	18.5	139.254		18.5	48.084	18.52	42.3978	18.5	155.416	18.5	122.542	18.5	125.849		18.5	139.254	18.5	141.466	18.5	159.597	18.5	361.554	18.5	120.662
	18.51	138.713		18.51	48.0309	18.53	42.4497	18.51	154.985	18.51	122.711	18.51	125.782		18.51	138.713	18.51	141.36	18.51	159.287	18.51	360.905	18.51	120.675
	18.52	138.556		18.52	48.0128	18.54	42.5489	18.52	154.596	18.52	123.131	18.52	125.804		18.52	138.556	18.52	141.253	18.52	159.088	18.52	360.314	18.52	120.608
	18.53	138.606		18.53	48.0309	18.55	42.6966	18.53	154.333	18.53	123.533	18.53	125.888		18.53	138.606	18.53	141.131	18.53	159.128	18.53	359.865	18.53	120.423
	18.54	138.65		18.54	48.0561	18.56	42.8332	18.54	154.155	18.54	123.68	18.54	125.936		18.54	138.65	18.54	141.009	18.54	159.338	18.54	359.602	18.54	120.167
	18.55	138.752		18.55	48.0447	18.57	42.8945	18.55	154.063	18.55	123.475	18.55	125.808		18.55	138.752	18.55	140.934	18.55	159.526	18.55	359.506	18.55	119.93
	18.56	139.016		18.56	47.9721	18.58	42.9013	18.56	154.137	18.56	123.012	18.56	125.438		18.56	139.016	18.56	140.908	18.56	159.592	18.56	359.503	18.56	119.783
	18.57	139.246		18.57	47.8755	18.59	42.9418	18.57	154.395	18.57	122.566	18.57	124.939		18.57	139.246	18.57	140.816	18.57	159.619	18.57	359.51	18.57	119.74
	18.58	139.106		18.58	47.8177	18.6	43.0653	18.58	154.729	18.58	122.39	18.58	124.528		18.58	139.106	18.58	140.555	18.58	159.73	18.58	359.469	18.58	119.763
	18.59	138.523		18.59	47.7978	18.61	43.2242	18.59	154.972	18.59	122.469	18.59	124.34		18.59	138.523	18.59	140.205	18.59	159.873	18.59	359.359	18.59	119.804
	18.6	137.802		18.6	47.75	18.62	43.3442	18.6	155.02	18.6	122.543	18.6	124.364		18.6	137.802	18.6	139.957	18.6	159.84	18.6	359.171	18.6	119.84
	18.61	137.345		18.61	47.6487	18.63	43.4112	18.61	154.88	18.61	122.406	18.61	124.512		18.61	137.345	18.61	139.891	18.61	159.536	18.61	358.892	18.61	119.875
	18.62	137.317		18.62	47.5576	18.64	43.4207	18.62	154.67	18.62	122.108	18.62	124.682		18.62	137.317	18.62	139.916	18.62	159.164	18.62	358.507	18.62	119.925
	18.63	137.559		18.63	47.5474	18.65	43.3026	18.63	154.525	18.63	121.84	18.63	124.78		18.63	137.559	18.63	139.903	18.63	158.987	18.63	358.013	18.63	119.983
	18.64	137.749		18.64	47.618	18.66	43.0176	18.64	154.433	18.64	121.735	18.64	124.756		18.64	137.749	18.64	139.796	18.64	158.97	18.64	357.452	18.64	120.01
	18.65	137.665		18.65	47.7198	18.67	42.689	18.65	154.246	18.65	121.773	18.65	124.601		18.65	137.665	18.65	139.651	18.65	158.869	18.65	356.901	18.65	119.96
	18.66	137.345		18.66	47.7976	18.68	42.5117	18.66	153.892	18.66	121.826	18.66	124.323		18.66	137.345	18.66	139.589	18.66	158.642	18.66	356.44	18.66	119.804
	18.67	137.041		18.67	47.8104	18.69	42.5459	18.67	153.473	18.67	121.762	18.67	123.984		18.67	137.041	18.67	139.684	18.67	158.473	18.67	356.1	18.67	119.557
	18.68	136.985		18.68	47.7429	18.7	42.6782	18.68	153.109	18.68	121.56	18.68	123.73		18.68	136.985	18.68	139.886	18.68	158.41	18.68	355.841	18.68	119.259
	18.69	137.204		18.69	47.6059	18.71	42.7603	18.69	152.829	18.69	121.32	18.69	123.697		18.69	137.204	18.69	140.05	18.69	158.282	18.69	355.577	18.69	118.957
	18.7	137.508		18.7	47.4314	18.72	42.7243	18.7	152.622	18.7	121.145	18.7	123.846		18.7	137.508	18.7	140.027	18.7	158.008	18.7	355.236	18.7	118.679
	18.71	137.615		18.71	47.2743	18.73	42.5871	18.71	152.507	18.71	121.062	18.71	123.971		18.71	137.615	18.71	139.736	18.71	157.732	18.71	354.815	18.71	118.426
	18.72	137.363		18.72	47.197	18.74	42.4134	18.72	152.531	18.72	121.061	18.72	123.882		18.72	137.363	18.72	139.236	18.72	157.617	18.72	354.377	18.72	118.188
	18.73	136.862		18.73	47.2279	18.75	42.292	18.73	152.712	18.73	121.139	18.73	123.574		18.73	136.862	18.73	138.732	18.73	157.664	18.73	354.004	18.73	117.96
	18.74	136.397		18.74	47.3312	18.76	42.2977	18.74	152.993	18.74	121.276	18.74	123.198		18.74	136.397	18.74	138.454	18.74	157.762	18.74	353.719	18.74	117.759
	18.75	136.144		18.75	47.4119	18.77	42.4285	18.75	153.201	18.75	121.416	18.75	122.913		18.75	136.144	18.75	138.461	18.75	157.808	18.75	353.468	18.75	117.613
	18.76	136.074		18.76	47.3738	18.78	42.6017	18.76	153.106	18.76	121.514	18.76	122.772		18.76	136.074	18.76	138.566	18.76	157.735	18.76	353.149	18.76	117.544
	18.77	136.097		18.77	47.206	18.79	42.7329	18.77	152.583	18.77	121.565	18.77	122.764		18.77	136.097	18.77	138.516	18.77	157.503	18.77	352.696	18.77	117.536
	18.78	136.158		18.78	47.0044	18.8	42.7786	18.78	151.794	18.78	121.563	18.78	122.888		18.78	136.158	18.78	138.227	18.78	157.147	18.78	352.134	18.78	117.537
	18.79	136.187		18.79	46.8753	18.81	42.7076	18.79	151.151	18.79	121.465	18.79	123.104		18.79	136.187	18.79	137.806	18.79	156.753	18.79	351.566	18.79	117.495
	18.8	136.095		18.8	46.8264	18.82	42.5148	18.8	150.941	18.8	121.229	18.8	123.269		18.8	136.095	18.8	137.363	18.8	156.336	18.8	351.098	18.8	117.394
	18.81	135.853		18.81	46.7872	18.83	42.2784	18.81	151.019	18.81	120.888	18.81	123.246		18.81	135.853	18.81	136.936	18.81	155.886	18.81	350.773	18.81	117.27
	18.82	135.535		18.82	46.7128	18.84	42.1193	18.82	151.017	18.82	120.531	18.82	123.093		18.82	135.535	18.82	136.546	18.82	155.516	18.82	350.552	18.82	117.166
	18.83	135.24		18.83	46.621	18.85	42.07	18.83	150.755	18.83	120.222	18.83	122.994		18.83	135.24	18.83	136.22	18.83	155.394	18.83	350.352	18.83	117.097
	18.84	134.963		18.84	46.5433	18.86	42.0393	18.84	150.32	18.84	119.975	18.84	123.012		18.84	134.963	18.84	136.015	18.84	155.535	18.84	350.106	18.84	117.045
	18.85	134.599		18.85	46.4841	18.87	41.9403	18.85	149.87	18.85	119.76	18.85	123.04		18.85	134.599	18.85	136.016	18.85	155.812	18.85	349.801	18.85	116.985
	18.86	134.115		18.86	46.4345	18.88	41.8111	18.86	149.518	18.86	119.544	18.86	122.979		18.86	134.115	18.86	136.184	18.86	156.089	18.86	349.469	18.86	116.903
	18.87	133.655		18.87	46.4087	18.89	41.7548	18.87	149.309	18.87	119.354	18.87	122.834		18.87	133.655	18.87	136.287	18.87	156.237	18.87	349.156	18.87	116.806
	18.88	133.414		18.88	46.4447	18.9	41.7939	18.88	149.186	18.88	119.257	18.88	122.611		18.88	133.414	18.88	136.151	18.88	156.12	18.88	348.89	18.88	116.701
	18.89	133.43		18.89	46.553	18.91	41.8554	18.89	149.039	18.89	119.265	18.89	122.266		18.89	133.43	18.89	135.891	18.89	155.679	18.89	348.665	18.89	116.591
	18.9	133.596		18.9	46.6777	18.92	41.8873	18.9	148.851	18.9	119.299	18.9	121.841		18.9	133.596	18.9	135.751	18.9	155.026	18.9	348.458	18.9	116.467
	18.91	133.818		18.91	46.7283	18.93	41.9161	18.91	148.767	18.91	119.276	18.91	121.539		18.91	133.818	18.91	135.801	18.91	154.418	18.91	348.246	18.91	116.312
	18.92	134.065		18.92	46.6465	18.94	41.9644	18.92	148.902	18.92	119.17	18.92	121.504		18.92	134.065	18.92	135.876	18.92	154.083	18.92	348.027	18.92	116.116
	18.93	134.242		18.93	46.4528	18.95	41.9767	18.93	149.127	18.93	119.019	18.93	121.608		18.93	134.242	18.93	135.777	18.93	154.06	18.93	347.811	18.93	115.882
	18.94	134.186		18.94	46.242	18.96	41.8837	18.94	149.171	18.94	118.873	18.94	121.599		18.94	134.186	18.94	135.468	18.94	154.194	18.94	347.606	18.94	115.631
	18.95	133.829		18.95	46.1205	18.97	41.7082	18.95	148.931	18.95	118.746	18.95	121.386		18.95	133.829	18.95	135.072	18.95	154.29	18.95	347.406	18.95	115.397
	18.96	133.324		18.96	46.1331	18.98	41.5489	18.96	148.554	18.96	118.617	18.96	121.062		18.96	133.324	18.96	134.723	18.96	154.231	18.96	347.182	18.96	115.212
	18.97	132.929		18.97	46.2343	18.99	41.4744	18.97	148.216	18.97	118.481	18.97	120.715		18.97	132.929	18.97	134.435	18.97	153.993	18.97	346.896	18.97	115.085
	18.98	132.773		18.98	46.324	19	41.4703	18.98	147.999	18.98	118.353	18.98	120.389		18.98	132.773	18.98	134.15	18.98	153.619	18.98	346.511	18.98	115.006
	18.99	132.765		18.99	46.3182	19.01	41.4804	18.99	147.971	18.99	118.211	18.99	120.179		18.99	132.765	18.99	133.868	18.99	153.22	18.99	346.011	18.99	114.962
	19	132.752		19	46.2001	19.02	41.464	19	148.199	19	118.003	19	120.217		19	132.752	19	133.642	19	152.941	19	345.41	19	114.949
	19.01	132.69		19.01	46.0082	19.03	41.4221	19.01	148.594	19.01	117.738	19.01	120.502		19.01	132.69	19.01	133.486	19.01	152.842	19.01	344.754	19.01	114.965
	19.02	132.643		19.02	45.7944	19.04	41.4051	19.02	148.896	19.02	117.551	19.02	120.832		19.02	132.643	19.02	133.386	19.02	152.847	19.02	344.117	19.02	114.977
	19.03	132.653		19.03	45.6038	19.05	41.4727	19.03	148.868	19.03	117.568	19.03	120.956		19.03	132.653	19.03	133.367	19.03	152.827	19.03	343.569	19.03	114.929
	19.04	132.662		19.04	45.4802	19.06	41.6093	19.04	148.514	19.04	117.713	19.04	120.791		19.04	132.662	19.04	133.46	19.04	152.669	19.04	343.158	19.04	114.774
	19.05	132.548		19.05	45.4574	19.07	41.7136	19.05	148.083	19.05	117.77	19.05	120.481		19.05	132.548	19.05	133.637	19.05	152.337	19.05	342.883	19.05	114.519
	19.06	132.239		19.06	45.5308	19.08	41.6935	19.06	147.84	19.06	117.622	19.06	120.262		19.06	132.239	19.06	133.822	19.06	151.931	19.06	342.702	19.06	114.228
	19.07	131.821		19.07	45.6464	19.09	41.5402	19.07	147.812	19.07	117.341	19.07	120.249		19.07	131.821	19.07	133.916	19.07	151.631	19.07	342.547	19.07	113.984
	19.08	131.511		19.08	45.7325	19.1	41.3271	19.08	147.777	19.08	117.036	19.08	120.326		19.08	131.511	19.08	133.85	19.08	151.507	19.08	342.344	19.08	113.841
	19.09	131.464		19.09	45.7374	19.11	41.1721	19.09	147.492	19.09	116.762	19.09	120.279		19.09	131.464	19.09	133.643	19.09	151.459	19.09	342.039	19.09	113.803
	19.1	131.624		19.1	45.6384	19.12	41.1523	19.1	146.948	19.1	116.578	19.1	120.015		19.1	131.624	19.1	133.439	19.1	151.343	19.1	341.621	19.1	113.841
	19.11	131.809		19.11	45.4428	19.13	41.2249	19.11	146.378	19.11	116.538	19.11	119.613		19.11	131.809	19.11	133.362	19.11	151.077	19.11	341.129	19.11	113.92
	19.12	131.869		19.12	45.2043	19.14	41.2721	19.12	146.018	19.12	116.584	19.12	119.208		19.12	131.869	19.12	133.34	19.12	150.702	19.12	340.646	19.12	114.004
	19.13	131.734		19.13	45.0156	19.15	41.2411	19.13	145.9	19.13	116.577	19.13	118.883		19.13	131.734	19.13	133.163	19.13	150.368	19.13	340.259	19.13	114.059
	19.14	131.414		19.14	44.9416	19.16	41.1917	19.14	145.86	19.14	116.456	19.14	118.637		19.14	131.414	19.14	132.782	19.14	150.179	19.14	340.025	19.14	114.058
	19.15	131.032		19.15	44.9648	19.17	41.1931	19.15	145.733	19.15	116.276	19.15	118.425		19.15	131.032	19.15	132.404	19.15	150.058	19.15	339.937	19.15	113.997
	19.16	130.76		19.16	45.024	19.18	41.2405	19.16	145.529	19.16	116.093	19.16	118.226		19.16	130.76	19.16	132.266	19.16	149.834	19.16	339.929	19.16	113.893
	19.17	130.662		19.17	45.0851	19.19	41.2959	19.17	145.405	19.17	115.931	19.17	118.085		19.17	130.662	19.17	132.394	19.17	149.478	19.17	339.907	19.17	113.771
	19.18	130.668		19.18	45.1463	19.2	41.3384	19.18	145.447	19.18	115.835	19.18	118.05		19.18	130.668	19.18	132.586	19.18	149.147	19.18	339.796	19.18	113.64
	19.19	130.701		19.19	45.1983	19.21	41.3394	19.19	145.558	19.19	115.832	19.19	118.093		19.19	130.701	19.19	132.561	19.19	149.011	19.19	339.574	19.19	113.492
	19.2	130.726		19.2	45.203	19.22	41.2674	19.2	145.597	19.2	115.828	19.2	118.129		19.2	130.726	19.2	132.191	19.2	149.077	19.2	339.271	19.2	113.318
	19.21	130.707		19.21	45.131	19.23	41.1461	19.21	145.516	19.21	115.655	19.21	118.096		19.21	130.707	19.21	131.646	19.21	149.218	19.21	338.944	19.21	113.111
	19.22	130.614		19.22	45.0142	19.24	41.0522	19.22	145.352	19.22	115.281	19.22	118.007		19.22	130.614	19.22	131.271	19.22	149.325	19.22	338.637	19.22	112.87
	19.23	130.441		19.23	44.9282	19.25	41.0455	19.23	145.178	19.23	114.894	19.23	117.923		19.23	130.441	19.23	131.283	19.23	149.346	19.23	338.358	19.23	112.602
	19.24	130.184		19.24	44.9117	19.26	41.1402	19.24	145.069	19.24	114.717	19.24	117.869		19.24	130.184	19.24	131.547	19.24	149.216	19.24	338.087	19.24	112.331
	19.25	129.867		19.25	44.943	19.27	41.3118	19.25	145.056	19.25	114.783	19.25	117.772		19.25	129.867	19.25	131.698	19.25	148.889	19.25	337.801	19.25	112.093
	19.26	129.576		19.26	44.9806	19.28	41.4871	19.26	145.055	19.26	114.945	19.26	117.559		19.26	129.576	19.26	131.501	19.26	148.458	19.26	337.502	19.26	111.911
	19.27	129.376		19.27	44.984	19.29	41.5722	19.27	144.901	19.27	115.021	19.27	117.295		19.27	129.376	19.27	131.002	19.27	148.129	19.27	337.215	19.27	111.779
	19.28	129.244		19.28	44.9259	19.3	41.5358	19.28	144.504	19.28	114.919	19.28	117.132		19.28	129.244	19.28	130.349	19.28	148.009	19.28	336.964	19.28	111.673
	19.29	129.128		19.29	44.8239	19.31	41.4291	19.29	143.954	19.29	114.64	19.29	117.128		19.29	129.128	19.29	129.673	19.29	148.02	19.29	336.734	19.29	111.571
	19.3	129.024		19.3	44.7261	19.32	41.3118	19.3	143.422	19.3	114.221	19.3	117.169		19.3	129.024	19.3	129.147	19.3	148.028	19.3	336.464	19.3	111.474
	19.31	128.915		19.31	44.6536	19.33	41.207	19.31	143.037	19.31	113.732	19.31	117.074		19.31	128.915	19.31	128.92	19.31	147.974	19.31	336.073	19.31	111.386
	19.32	128.721		19.32	44.5956	19.34	41.1279	19.32	142.852	19.32	113.298	19.32	116.75		19.32	128.721	19.32	128.908	19.32	147.846	19.32	335.504	19.32	111.295
	19.33	128.382		19.33	44.5525	19.35	41.0885	19.33	142.835	19.33	113.044	19.33	116.296		19.33	128.382	19.33	128.869	19.33	147.633	19.33	334.759	19.33	111.175
	19.34	127.957		19.34	44.5326	19.36	41.0793	19.34	142.852	19.34	112.991	19.34	115.924		19.34	127.957	19.34	128.688	19.34	147.348	19.34	333.902	19.34	111.001
	19.35	127.589		19.35	44.514	19.37	41.0589	19.35	142.75	19.35	113.09	19.35	115.746		19.35	127.589	19.35	128.479	19.35	147.046	19.35	333.029	19.35	110.764
	19.36	127.414		19.36	44.4485	19.38	40.9788	19.36	142.498	19.36	113.32	19.36	115.688		19.36	127.414	19.36	128.379	19.36	146.786	19.36	332.224	19.36	110.479
	19.37	127.483		19.37	44.3168	19.39	40.8238	19.37	142.21	19.37	113.636	19.37	115.639		19.37	127.483	19.37	128.391	19.37	146.579	19.37	331.525	19.37	110.171
	19.38	127.719		19.38	44.1761	19.4	40.6373	19.38	142	19.38	113.852	19.38	115.571		19.38	127.719	19.38	128.439	19.38	146.392	19.38	330.919	19.38	109.87
	19.39	127.904		19.39	44.1277	19.41	40.4988	19.39	141.842	19.39	113.75	19.39	115.484		19.39	127.904	19.39	128.499	19.39	146.188	19.39	330.358	19.39	109.612
	19.4	127.801		19.4	44.1966	19.42	40.4574	19.4	141.637	19.4	113.306	19.4	115.352		19.4	127.801	19.4	128.594	19.4	145.936	19.4	329.788	19.4	109.431
	19.41	127.377		19.41	44.2687	19.43	40.4937	19.41	141.376	19.41	112.75	19.41	115.172		19.41	127.377	19.41	128.668	19.41	145.613	19.41	329.173	19.41	109.352
	19.42	126.887		19.42	44.2145	19.44	40.5699	19.42	141.139	19.42	112.347	19.42	115.016		19.42	126.887	19.42	128.606	19.42	145.238	19.42	328.5	19.42	109.37
	19.43	126.644		19.43	44.0549	19.45	40.6868	19.43	140.931	19.43	112.163	19.43	114.969		19.43	126.644	19.43	128.361	19.43	144.882	19.43	327.782	19.43	109.437
	19.44	126.669		19.44	43.9483	19.46	40.8476	19.44	140.64	19.44	112.043	19.44	115.008		19.44	126.669	19.44	127.982	19.44	144.612	19.44	327.05	19.44	109.473
	19.45	126.668		19.45	44.0096	19.47	41.0052	19.45	140.252	19.45	111.831	19.45	114.974		19.45	126.668	19.45	127.525	19.45	144.415	19.45	326.344	19.45	109.412
	19.46	126.374		19.46	44.1811	19.48	41.0944	19.46	139.958	19.46	111.541	19.46	114.726		19.46	126.374	19.46	127.048	19.46	144.208	19.46	325.71	19.46	109.238
	19.47	125.83		19.47	44.2918	19.49	41.097	19.47	139.941	19.47	111.289	19.47	114.302		19.47	125.83	19.47	126.646	19.47	143.906	19.47	325.19	19.47	108.999
	19.48	125.274		19.48	44.2263	19.5	41.057	19.48	140.119	19.48	111.135	19.48	113.931		19.48	125.274	19.48	126.397	19.48	143.478	19.48	324.812	19.48	108.759
	19.49	124.862		19.49	44.018	19.51	41.0354	19.49	140.216	19.49	111.063	19.49	113.837		19.49	124.862	19.49	126.311	19.49	142.965	19.49	324.576	19.49	108.546
	19.5	124.603		19.5	43.7876	19.52	41.0492	19.5	140.048	19.5	111.052	19.5	114.001		19.5	124.603	19.5	126.365	19.5	142.512	19.5	324.448	19.5	108.336
	19.51	124.453		19.51	43.6341	19.53	41.0532	19.51	139.634	19.51	111.085	19.51	114.171		19.51	124.453	19.51	126.49	19.51	142.302	19.51	324.367	19.51	108.098
	19.52	124.35		19.52	43.6	19.54	40.9821	19.52	139.095	19.52	111.103	19.52	114.144		19.52	124.35	19.52	126.522	19.52	142.376	19.52	324.258	19.52	107.831
	19.53	124.214		19.53	43.6853	19.55	40.8315	19.53	138.546	19.53	111.002	19.53	113.939		19.53	124.214	19.53	126.322	19.53	142.589	19.53	324.064	19.53	107.571
	19.54	124.005		19.54	43.8432	19.56	40.6961	19.54	138.063	19.54	110.726	19.54	113.69		19.54	124.005	19.54	125.941	19.54	142.806	19.54	323.76	19.54	107.353
	19.55	123.741		19.55	43.987	19.57	40.6676	19.55	137.73	19.55	110.343	19.55	113.476		19.55	123.741	19.55	125.546	19.55	143.013	19.55	323.357	19.55	107.184
	19.56	123.478		19.56	44.0514	19.58	40.7008	19.56	137.652	19.56	110.017	19.56	113.286		19.56	123.478	19.56	125.199	19.56	143.176	19.56	322.885	19.56	107.044
	19.57	123.277		19.57	44.0388	19.59	40.6786	19.57	137.832	19.57	109.841	19.57	113.053		19.57	123.277	19.57	124.867	19.57	143.141	19.57	322.382	19.57	106.913
	19.58	123.141		19.58	43.9811	19.6	40.5988	19.58	138.053	19.58	109.755	19.58	112.727		19.58	123.141	19.58	124.616	19.58	142.801	19.58	321.884	19.58	106.776
	19.59	123.005		19.59	43.8884	19.61	40.5792	19.59	138.079	19.59	109.689	19.59	112.367		19.59	123.005	19.59	124.622	19.59	142.248	19.59	321.43	19.59	106.625
	19.6	122.856		19.6	43.7737	19.62	40.6687	19.6	137.945	19.6	109.709	19.6	112.153		19.6	122.856	19.6	124.924	19.6	141.651	19.6	321.062	19.6	106.457
	19.61	122.818		19.61	43.6974	19.63	40.758	19.61	137.842	19.61	109.915	19.61	112.216		19.61	122.818	19.61	125.241	19.61	141.092	19.61	320.83	19.61	106.277
	19.62	122.974		19.62	43.7253	19.64	40.7192	19.62	137.801	19.62	110.245	19.62	112.494		19.62	122.974	19.62	125.197	19.62	140.623	19.62	320.768	19.62	106.101
	19.63	123.188		19.63	43.8299	19.65	40.5632	19.63	137.679	19.63	110.465	19.63	112.793		19.63	123.188	19.63	124.751	19.63	140.328	19.63	320.87	19.63	105.95
	19.64	123.235		19.64	43.8912	19.66	40.4146	19.64	137.405	19.64	110.384	19.64	112.991		19.64	123.235	19.64	124.208	19.64	140.232	19.64	321.076	19.64	105.832
	19.65	123.03		19.65	43.8351	19.67	40.3881	19.65	137.056	19.65	110.004	19.65	113.064		19.65	123.03	19.65	123.772	19.65	140.212	19.65	321.267	19.65	105.73
	19.66	122.613		19.66	43.7259	19.68	40.5089	19.66	136.748	19.66	109.467	19.66	112.967		19.66	122.613	19.66	123.356	19.66	140.104	19.66	321.295	19.66	105.606
	19.67	122.019		19.67	43.6683	19.69	40.6923	19.67	136.528	19.67	108.962	19.67	112.665		19.67	122.019	19.67	122.902	19.67	139.883	19.67	321.032	19.67	105.436
	19.68	121.301		19.68	43.6733	19.7	40.7958	19.68	136.34	19.68	108.687	19.68	112.284		19.68	121.301	19.68	122.564	19.68	139.697	19.68	320.417	19.68	105.23
	19.69	120.601		19.69	43.6874	19.71	40.7308	19.69	136.094	19.69	108.765	19.69	112.026		19.69	120.601	19.69	122.453	19.69	139.717	19.69	319.477	19.69	105.03
	19.7	120.106		19.7	43.6942	19.72	40.5348	19.7	135.817	19.7	109.086	19.7	111.949		19.7	120.106	19.7	122.446	19.7	139.955	19.7	318.312	19.7	104.861
	19.71	119.924		19.71	43.7084	19.73	40.3352	19.71	135.658	19.71	109.364	19.71	111.936		19.71	119.924	19.71	122.368	19.71	140.244	19.71	317.049	19.71	104.722
	19.72	120.021		19.72	43.7068	19.74	40.2408	19.72	135.71	19.72	109.395	19.72	111.853		19.72	120.021	19.72	122.206	19.72	140.374	19.72	315.802	19.72	104.599
	19.73	120.245		19.73	43.6416	19.75	40.2563	19.73	135.869	19.73	109.165	19.73	111.688		19.73	120.245	19.73	122.048	19.73	140.234	19.73	314.653	19.73	104.492
	19.74	120.434		19.74	43.5042	19.76	40.3089	19.74	135.897	19.74	108.735	19.74	111.538		19.74	120.434	19.74	121.956	19.74	139.818	19.74	313.671	19.74	104.419
	19.75	120.508		19.75	43.3449	19.77	40.3417	19.75	135.604	19.75	108.211	19.75	111.516		19.75	120.508	19.75	121.944	19.75	139.16	19.75	312.918	19.75	104.386
	19.76	120.44		19.76	43.2366	19.78	40.3484	19.76	135.017	19.76	107.831	19.76	111.61		19.76	120.44	19.76	121.975	19.76	138.411	19.76	312.429	19.76	104.366
	19.77	120.212		19.77	43.2144	19.79	40.3416	19.77	134.373	19.77	107.801	19.77	111.63		19.77	120.212	19.77	121.962	19.77	137.915	19.77	312.178	19.77	104.298
	19.78	119.869		19.78	43.2332	19.8	40.3274	19.78	133.876	19.78	108.016	19.78	111.379		19.78	119.869	19.78	121.892	19.78	137.92	19.78	312.063	19.78	104.133
	19.79	119.522		19.79	43.2032	19.81	40.2928	19.79	133.554	19.79	108.168	19.79	110.855		19.79	119.522	19.79	121.87	19.79	138.216	19.79	311.944	19.79	103.865
	19.8	119.252		19.8	43.087	19.82	40.2149	19.8	133.369	19.8	108.158	19.8	110.235		19.8	119.252	19.8	121.922	19.8	138.343	19.8	311.707	19.8	103.547
	19.81	119.088		19.81	42.9421	19.83	40.1224	19.81	133.258	19.81	108.147	19.81	109.705		19.81	119.088	19.81	121.878	19.81	138.118	19.81	311.31	19.81	103.257
	19.82	119.062		19.82	42.8458	19.84	40.1116	19.82	133.067	19.82	108.175	19.82	109.38		19.82	119.062	19.82	121.586	19.82	137.703	19.82	310.783	19.82	103.052
	19.83	119.168		19.83	42.8049	19.85	40.2316	19.83	132.718	19.83	108.033	19.83	109.28		19.83	119.168	19.83	121.145	19.83	137.254	19.83	310.187	19.83	102.956
	19.84	119.277		19.84	42.7758	19.86	40.3949	19.84	132.405	19.84	107.604	19.84	109.319		19.84	119.277	19.84	120.809	19.84	136.813	19.84	309.568	19.84	102.952
	19.85	119.236		19.85	42.7546	19.87	40.4881	19.85	132.378	19.85	107.1	19.85	109.364		19.85	119.236	19.85	120.699	19.85	136.509	19.85	308.935	19.85	103.003
	19.86	119.06		19.86	42.7885	19.88	40.509	19.86	132.56	19.86	106.778	19.86	109.32		19.86	119.06	19.86	120.684	19.86	136.535	19.86	308.273	19.86	103.058
	19.87	118.873		19.87	42.8974	19.89	40.5122	19.87	132.645	19.87	106.589	19.87	109.176		19.87	118.873	19.87	120.545	19.87	136.822	19.87	307.562	19.87	103.072
	19.88	118.687		19.88	43.0252	19.9	40.5023	19.88	132.523	19.88	106.302	19.88	108.981		19.88	118.687	19.88	120.23	19.88	136.994	19.88	306.798	19.88	103.022
	19.89	118.438		19.89	43.0909	19.91	40.4599	19.89	132.371	19.89	105.869	19.89	108.763		19.89	118.438	19.89	119.865	19.89	136.759	19.89	306.004	19.89	102.912
	19.9	118.196		19.9	43.0691	19.92	40.4111	19.9	132.3	19.9	105.484	19.9	108.497		19.9	118.196	19.9	119.576	19.9	136.209	19.9	305.224	19.9	102.757
	19.91	118.144		19.91	42.9993	19.93	40.4182	19.91	132.114	19.91	105.329	19.91	108.196		19.91	118.144	19.91	119.411	19.91	135.688	19.91	304.524	19.91	102.565
	19.92	118.29		19.92	42.9243	19.94	40.5114	19.92	131.546	19.92	105.414	19.92	107.927		19.92	118.29	19.92	119.406	19.92	135.432	19.92	303.973	19.92	102.337
	19.93	118.41		19.93	42.849	19.95	40.6436	19.93	130.639	19.93	105.623	19.93	107.703		19.93	118.41	19.93	119.546	19.93	135.352	19.93	303.623	19.93	102.083
	19.94	118.325		19.94	42.7578	19.96	40.7431	19.94	129.764	19.94	105.803	19.94	107.511		19.94	118.325	19.94	119.703	19.94	135.159	19.94	303.469	19.94	101.84
	19.95	118.102		19.95	42.654	19.97	40.7884	19.95	129.237	19.95	105.822	19.95	107.415		19.95	118.102	19.95	119.699	19.95	134.718	19.95	303.436	19.95	101.672
	19.96	117.922		19.96	42.5712	19.98	40.7662	19.96	129.064	19.96	105.638	19.96	107.475		19.96	117.922	19.96	119.417	19.96	134.192	19.96	303.394	19.96	101.623
	19.97	117.858		19.97	42.5318	19.99	40.6185	19.97	129.109	19.97	105.293	19.97	107.616		19.97	117.858	19.97	118.89	19.97	133.782	19.97	303.216	19.97	101.684
	19.98	117.845		19.98	42.5003	20	40.3343	19.98	129.318	19.98	104.833	19.98	107.695		19.98	117.845	19.98	118.334	19.98	133.471	19.98	302.836	19.98	101.784
	19.99	117.789		19.99	42.4234	20.01	40.0358	19.99	129.673	19.99	104.308	19.99	107.67		19.99	117.789	19.99	117.992	19.99	133.148	19.99	302.293	19.99	101.84
	20	117.622		20	42.3113	20.02	39.9028	20	130.074	20	103.865	20	107.589		20	117.622	20	117.92	20	132.809	20	301.705	20	101.801
	20.01	117.301		20.01	42.2216	20.03	40.0414	20.01	130.355	20.01	103.697	20.01	107.482		20.01	117.301	20.01	117.995	20.01	132.524	20.01	301.202	20.01	101.663
	20.02	116.83		20.02	42.1726	20.04	40.4126	20.02	130.337	20.02	103.847	20.02	107.328		20.02	116.83	20.02	118.07	20.02	132.372	20.02	300.845	20.02	101.444
	20.03	116.282		20.03	42.1355	20.05	40.8291	20.03	129.898	20.03	104.113	20.03	107.123		20.03	116.282	20.03	118.015	20.03	132.459	20.03	300.583	20.03	101.169
	20.04	115.734		20.04	42.099	20.06	41.0631	20.04	129.081	20.04	104.204	20.04	106.911		20.04	115.734	20.04	117.724	20.04	132.803	20.04	300.273	20.04	100.873
	20.05	115.198		20.05	42.0829	20.07	41.0186	20.05	128.092	20.05	103.986	20.05	106.729		20.05	115.198	20.05	117.249	20.05	133.151	20.05	299.769	20.05	100.612
	20.06	114.699		20.06	42.0924	20.08	40.7775	20.06	127.16	20.06	103.598	20.06	106.519		20.06	114.699	20.06	116.81	20.06	133.14	20.06	299.013	20.06	100.448
[truncated: 7,497 more rows]

## Sheet: Figure 4c
	b Highly charged LDHs				c Weakly charged LDHs
	total	water-I	water-II			total	water-I	water-II
	0.408376	0	0		I	0.409859	0	0
	0.399693	0.0264686	0.0100777		II	0.373007	0.0166977	0
	0.376351	0.0299818	0.0109928		III	0.377015	0.0200899	0
	0.341035	0.0111458	0.0111458		IV	0.390284	0.031661	0
	0.319518	0.0100427	0.00668975		V	0.34844	0.0129498	0

## Sheet: Figure S1
	X_Weakly charged LDHs	Y_Weakly charged LDHs	X_Highly charged LDHs	Y_Highly charged LDHs
	399.193	87.4676	399.193	85.2735
	400.157	87.7737	400.157	85.2449
	401.121	87.9769	401.121	85.373
	402.085	88.0331	402.085	85.5829
	403.05	87.9713	403.05	85.8129
	404.014	87.8687	404.014	86.0261
	404.978	87.8088	404.978	86.2028
	405.942	87.8385	405.942	86.3267
	406.906	87.949	406.906	86.3756
	407.871	88.0896	407.871	86.325
	408.835	88.2076	408.835	86.1656
	409.799	88.2793	409.799	85.9256
	410.764	88.3163	410.764	85.6799
	411.728	88.3471	411.728	85.53
	412.692	88.3947	412.692	85.5584
	413.656	88.4656	413.656	85.7886
	414.62	88.5543	414.62	86.1832
	415.585	88.6518	415.585	86.6673
	416.549	88.7506	416.549	87.1485
	417.513	88.8455	417.513	87.5228
	418.477	88.9374	418.477	87.699
	419.442	89.0389	419.442	87.6602
	420.406	89.1702	420.406	87.4974
	421.37	89.3419	421.37	87.3449
	422.334	89.5431	422.334	87.293
	423.298	89.7447	423.298	87.3626
	424.263	89.9137	424.263	87.5204
	425.227	90.0327	425.227	87.7049
	426.191	90.1138	426.191	87.8577
	427.155	90.194	427.155	87.9549
	428.12	90.31	428.12	88.0164
	429.084	90.4715	429.084	88.0833
	430.048	90.6527	430.048	88.1823
	431.012	90.8107	431.012	88.3028
	431.977	90.9166	431.977	88.4021
	432.941	90.978	432.941	88.4359
	433.905	91.0357	433.905	88.391
	434.869	91.1363	434.869	88.2962
	435.834	91.3011	435.834	88.2031
	436.798	91.5107	436.798	88.1555
	437.762	91.7183	437.762	88.1704
	438.726	91.8785	438.726	88.2432
	439.69	91.9721	439.69	88.3655
	440.655	92.0127	440.655	88.5379
	441.619	92.0371	441.619	88.7671
	442.583	92.087	442.583	89.0524
	443.547	92.1903	443.547	89.375
	444.512	92.3487	444.512	89.7
	445.476	92.5397	445.476	89.9897
	446.44	92.7276	446.44	90.2172
	447.404	92.8788	447.404	90.37
	448.369	92.9714	448.369	90.4477
	449.333	93.0019	449.333	90.4605
	450.297	92.9857	450.297	90.4298
	451.261	92.9534	451.261	90.3873
	452.226	92.9393	452.226	90.3689
	453.19	92.9674	453.19	90.4049
	454.154	93.0415	454.154	90.5127
	455.118	93.1446	455.118	90.6951
	456.082	93.2468	456.082	90.9403
	457.047	93.3195	457.047	91.2218
	458.011	93.3531	458.011	91.5028
	458.975	93.3644	458.975	91.7509
	459.939	93.386	459.939	91.9555
	460.904	93.4429	460.904	92.1301
	461.868	93.5396	461.868	92.2964
	462.832	93.6621	462.832	92.4641
	463.796	93.7875	463.796	92.6209
	464.76	93.8941	464.76	92.7388
	465.725	93.967	465.725	92.795
	466.689	94.0001	466.689	92.7945
	467.653	93.9945	467.653	92.7764
	468.618	93.9542	468.618	92.7963
	469.582	93.8841	469.582	92.8967
	470.546	93.7897	470.546	93.0823
	471.51	93.6775	471.51	93.3146
	472.474	93.5569	472.474	93.5331
	473.439	93.4404	473.439	93.691
	474.403	93.3446	474.403	93.7803
	475.367	93.288	475.367	93.8245
	476.331	93.2871	476.331	93.8512
	477.296	93.3472	477.296	93.8699
	478.26	93.4533	478.26	93.8699
	479.224	93.5666	479.224	93.8351
	480.188	93.6339	480.188	93.7634
	481.152	93.6104	481.152	93.6755
	482.117	93.4847	482.117	93.6065
	483.081	93.2908	483.081	93.5851
	484.045	93.0964	484.045	93.6137
	485.009	92.9692	485.009	93.6652
	485.974	92.9405	485.974	93.7016
	486.938	92.9909	486.938	93.6996
	487.902	93.0649	487.902	93.663
	488.866	93.1028	488.866	93.6136
	489.831	93.0671	489.831	93.5731
	490.795	92.9547	490.795	93.55
	491.759	92.7932	491.759	93.5407
	492.723	92.6246	492.723	93.5406
	493.688	92.4862	493.688	93.5539
	494.652	92.3977	494.652	93.5899
	495.616	92.3598	495.616	93.6478
	496.58	92.3606	496.58	93.7063
	497.545	92.3825	497.545	93.7286
	498.509	92.4072	498.509	93.6825
	499.473	92.4183	499.473	93.5627
	500.437	92.4029	500.437	93.3988
	501.401	92.354	501.401	93.2423
	502.366	92.2701	502.366	93.1372
	503.33	92.1547	503.33	93.0936
	504.294	92.0139	504.294	93.0867
	505.258	91.8549	505.258	93.0781
	506.223	91.6854	506.223	93.0422
	507.187	91.5142	507.187	92.9791
	508.151	91.3501	508.151	92.908
	509.115	91.2018	509.115	92.8513
	510.079	91.0771	510.079	92.8209
	511.044	90.9815	511.044	92.813
	512.008	90.9151	512.008	92.8126
	512.972	90.8679	512.972	92.8015
	513.937	90.817	513.937	92.764
	514.901	90.7315	514.901	92.692
	515.865	90.5865	515.865	92.5875
	516.829	90.3808	516.829	92.4629
	517.793	90.1454	517.793	92.3363
	518.758	89.9303	518.758	92.2209
	519.722	89.7757	519.722	92.116
	520.686	89.6877	520.686	92.0079
	521.65	89.6391	521.65	91.88
	522.615	89.591	522.615	91.725
	523.579	89.5152	523.579	91.5505
	524.543	89.4062	524.543	91.3746
	525.507	89.2764	525.507	91.2144
	526.471	89.1425	526.471	91.0731
	527.436	89.0134	527.436	90.9375
	528.4	88.8902	528.4	90.7891
	529.364	88.7736	529.364	90.6195
	530.328	88.6698	530.328	90.4383
	531.293	88.5858	531.293	90.2668
	532.257	88.5205	532.257	90.124
	533.221	88.4599	533.221	90.0125
	534.185	88.3826	534.185	89.9149
	535.15	88.2738	535.15	89.8037
	536.114	88.1357	536.114	89.6579
	537.078	87.9871	537.078	89.4764
	538.042	87.852	538.042	89.2769
	539.006	87.7468	539.006	89.084
	539.971	87.6746	539.971	88.9142
	540.935	87.6278	540.935	88.7696
	541.899	87.596	541.899	88.6421
	542.864	87.5713	542.864	88.5239
	543.828	87.5487	543.828	88.4149
	544.792	87.5233	544.792	88.3208
	545.756	87.4896	545.756	88.2447
	546.72	87.4422	546.72	88.1791
	547.685	87.3791	547.685	88.1076
	548.649	87.302	548.649	88.0157
	549.613	87.2161	549.613	87.9037
	550.577	87.1278	550.577	87.7902
	551.542	87.044	551.542	87.7029
	552.506	86.9715	552.506	87.6612
	553.47	86.9158	553.47	87.6642
	554.434	86.8794	554.434	87.6899
	555.399	86.8594	555.399	87.7073
	556.363	86.8482	556.363	87.6933
	557.327	86.837	557.327	87.6431
	558.291	86.8212	558.291	87.5693
	559.255	86.8032	559.255	87.4923
	560.22	86.7907	560.22	87.4281
	561.184	86.7913	561.184	87.3813
	562.148	86.8057	562.148	87.3447
	563.112	86.8262	563.112	87.3039
	564.077	86.8403	564.077	87.2438
	565.041	86.8375	565.041	87.1567
	566.005	86.8153	566.005	87.0477
	566.969	86.7805	566.969	86.9361
	567.933	86.7446	567.933	86.8493
	568.898	86.718	568.898	86.8083
	569.862	86.7057	569.862	86.814
	570.826	86.7076	570.826	86.8424
	571.79	86.7221	571.79	86.8564
	572.755	86.748	572.755	86.826
	573.719	86.7848	573.719	86.7444
	574.683	86.8297	574.683	86.6313
	575.647	86.8768	575.647	86.5201
	576.612	86.9175	576.612	86.4376
	577.576	86.9444	577.576	86.3897
	578.54	86.9542	578.54	86.3627
	579.504	86.9485	579.504	86.3368
	580.469	86.9318	580.469	86.3007
	581.433	86.9105	581.433	86.2567
	582.397	86.8914	582.397	86.215
	583.361	86.8826	583.361	86.1834
	584.326	86.8913	584.326	86.1617
	585.29	86.9219	585.29	86.1433
	586.254	86.9725	586.254	86.122
	587.218	87.0346	587.218	86.0964
	588.182	87.0958	588.182	86.0698
	589.147	87.1448	589.147	86.0464
	590.111	87.1755	590.111	86.0276
	591.075	87.1886	591.075	86.012
	592.039	87.19	592.039	85.9966
	593.004	87.1887	593.004	85.98
	593.968	87.1947	593.968	85.9635
	594.932	87.218	594.932	85.9503
	595.896	87.2669	595.896	85.9443
	596.861	87.3446	596.861	85.9482
	597.825	87.4449	597.825	85.9632
	598.789	87.5504	598.789	85.9873
	599.753	87.6369	599.753	86.0163
	600.717	87.6851	600.717	86.0444
	601.682	87.6912	601.682	86.0667
	602.646	87.6715	602.646	86.0799
	603.61	87.6547	603.61	86.0828
	604.574	87.6668	604.574	86.0752
	605.539	87.7186	605.539	86.0582
	606.503	87.8003	606.503	86.0348
	607.467	87.8887	607.467	86.0115
	608.431	87.9592	608.431	85.9967
	609.396	87.9977	609.396	85.9976
	610.36	88.0048	610.36	86.0163
	611.324	87.9926	611.324	86.0475
	612.288	87.9771	612.288	86.0812
	613.253	87.9719	613.253	86.1065
	614.217	87.9854	614.217	86.1169
	615.181	88.021	615.181	86.1126
	616.145	88.0785	616.145	86.099
	617.109	88.1543	617.109	86.0838
	618.074	88.2411	618.074	86.0736
	619.038	88.3299	619.038	86.0717
	620.002	88.4118	620.002	86.0779
	620.966	88.4807	620.966	86.0906
	621.931	88.534	621.931	86.1084
	622.895	88.5724	622.895	86.1316
	623.859	88.5995	623.859	86.1614
	624.823	88.6206	624.823	86.1988
	625.788	88.6413	625.788	86.2413
	626.752	88.6672	626.752	86.2838
	627.716	88.703	627.716	86.3194
	628.68	88.7526	628.68	86.3439
	629.644	88.8198	629.644	86.3588
	630.609	88.9077	630.609	86.3721
	631.573	89.0165	631.573	86.3945
	632.537	89.1413	632.537	86.4338
	633.501	89.2696	633.501	86.489
	634.466	89.3833	634.466	86.5511
	635.43	89.4649	635.43	86.6074
	636.394	89.505	636.394	86.6501
	637.358	89.5085	637.358	86.6809
	638.323	89.4931	638.323	86.7091
	639.287	89.4825	639.287	86.7447
	640.251	89.497	640.251	86.7904
	641.215	89.5455	641.215	86.8401
	642.179	89.6244	642.179	86.8828
	643.144	89.7224	643.144	86.9104
	644.108	89.828	644.108	86.9231
	645.072	89.9343	645.072	86.9289
	646.036	90.0397	646.036	86.9379
	647.001	90.1432	647.001	86.9562
	647.965	90.2404	647.965	86.9827
	648.929	90.3224	648.929	87.0114
	649.893	90.3811	649.893	87.0368
	650.858	90.4168	650.858	87.0586
	651.822	90.4414	651.822	87.084
	652.786	90.475	652.786	87.1244
	653.75	90.5355	653.75	87.1905
	654.715	90.6278	654.715	87.2854
	655.679	90.7395	655.679	87.402
	656.643	90.847	656.643	87.5242
	657.607	90.9287	657.607	87.6354
	658.572	90.9779	658.572	87.7274
	659.536	91.0068	659.536	87.806
	660.5	91.0389	660.5	87.8872
	661.464	91.0953	661.464	87.9861
	662.428	91.1825	662.428	88.1068
	663.393	91.2928	663.393	88.2411
	664.357	91.4134	664.357	88.3749
	665.321	91.5328	665.321	88.4931
	666.285	91.6412	666.285	88.5806
	667.25	91.7294	667.25	88.625
	668.214	91.7926	668.214	88.6302
	669.178	91.8371	669.178	88.6256
	670.142	91.8774	670.142	88.6438
	671.106	91.925	671.106	88.6944
	672.071	91.9841	672.071	88.7707
	673.035	92.0534	673.035	88.8624
	673.999	92.1289	673.999	88.9582
	674.963	92.2043	674.963	89.0468
	675.928	92.2735	675.928	89.1195
	676.892	92.3314	676.892	89.1755
	677.856	92.375	677.856	89.2234
	678.82	92.4026	678.82	89.2758
	679.785	92.4147	679.785	89.342
	680.749	92.4167	680.749	89.4224
	681.713	92.42	681.713	89.5088
	682.677	92.4392	682.677	89.588
	683.641	92.484	683.641	89.6489
	684.606	92.5535	684.606	89.6873
	685.57	92.6346	685.57	89.7082
	686.534	92.7075	686.534	89.7235
	687.499	92.7546	687.499	89.7474
	688.463	92.7684	688.463	89.7887
	689.427	92.7542	689.427	89.8456
	690.391	92.7266	690.391	89.9048
	691.355	92.7024	691.355	89.9479
	692.32	92.694	692.32	89.9615
	693.284	92.7055	693.284	89.9452
	694.248	92.7343	694.248	89.9128
	695.212	92.7738	695.212	89.8858
	696.177	92.819	696.177	89.8823
	697.141	92.869	697.141	89.9089
	698.105	92.9268	698.105	89.9584
	699.069	92.9954	699.069	90.0155
	700.034	93.0737	700.034	90.0659
	700.998	93.1546	700.998	90.102
	701.962	93.2274	701.962	90.125
	702.926	93.2826	702.926	90.1416
	703.89	93.3176	703.89	90.1599
	704.855	93.3376	704.855	90.1858
	705.819	93.3527	705.819	90.2214
	706.783	93.3725	706.783	90.265
	707.747	93.4012	707.747	90.3123
	708.712	93.4368	708.712	90.3583
	709.676	93.4737	709.676	90.3993
	710.64	93.5068	710.64	90.4353
	711.604	93.5338	711.604	90.4708
	712.568	93.5555	712.568	90.5128
	713.533	93.574	713.533	90.5668
	714.497	93.5912	714.497	90.6328
	715.461	93.6148	715.461	90.7103
	716.426	93.6314	716.426	90.7744
	717.39	93.6508	717.39	90.8224
	718.354	93.6768	718.354	90.8517
	719.318	93.7131	719.318	90.8689
	720.282	93.7607	720.282	90.8876
	721.247	93.8157	721.247	90.9212
	722.211	93.871	722.211	90.9749
	723.175	93.9189	723.175	91.0435
	724.139	93.9556	724.139	91.1153
	725.104	93.9827	725.104	91.1789
	726.068	94.0072	726.068	91.2299
	727.032	94.0377	727.032	91.2721
	727.996	94.0802	727.996	91.3138
	728.961	94.1345	728.961	91.3617
	729.925	94.1934	729.925	91.415
	730.889	94.2469	730.889	91.4671
	731.853	94.287	731.853	91.5107
	732.817	94.3121	732.817	91.5457
	733.782	94.3272	733.782	91.5808
	734.746	94.34	734.746	91.6294
	735.71	94.3565	735.71	91.6999
	736.674	94.3779	736.674	91.7894
	737.639	94.4013	737.639	91.8838
	738.603	94.4235	738.603	91.9651
	739.567	94.4444	739.567	92.0218
	740.531	94.468	740.531	92.0547
	741.495	94.4996	741.495	92.0748
	742.46	94.5421	742.46	92.0951
	743.424	94.5933	743.424	92.1225
	744.388	94.6473	744.388	92.1551
	745.352	94.697	745.352	92.1868
	746.317	94.7373	746.317	92.2139
	747.281	94.7662	747.281	92.2401
	748.245	94.7843	748.245	92.2744
	749.209	94.7942	749.209	92.3246
	750.174	94.7995	750.174	92.3911
	751.138	94.805	751.138	92.4653
	752.102	94.8157	752.102	92.5346
	753.066	94.8359	753.066	92.59
	754.031	94.8672	754.031	92.6312
	754.995	94.9079	754.995	92.665
	755.959	94.9544	755.959	92.6995
	756.923	95.0029	756.923	92.7373
	757.888	95.0504	757.888	92.7739
	758.852	95.0952	758.852	92.8014
	759.816	95.1348	759.816	92.8157
	760.78	95.1666	760.78	92.8211
	761.744	95.1881	761.744	92.8296
	762.709	95.1996	762.709	92.8543
	763.673	95.2048	763.673	92.9017
	764.637	95.2098	764.637	92.9677
	765.601	95.2206	765.601	93.0395
	766.566	95.2399	766.566	93.1021
	767.53	95.2666	767.53	93.1457
	768.494	95.2967	768.494	93.1693
	769.458	95.3257	769.458	93.1803
	770.423	95.3503	770.423	93.1891
	771.387	95.3687	771.387	93.2046
	772.351	95.3805	772.351	93.2304
	773.315	95.3868	773.315	93.2651
	774.279	95.3901	774.279	93.3041
	775.244	95.3947	775.244	93.3432
	776.208	95.4045	776.208	93.3801
	777.172	95.4217	777.172	93.4147
	778.136	95.4442	778.136	93.4492
	779.101	95.4668	779.101	93.4858
	780.065	95.4839	780.065	93.5264
	781.029	95.4936	781.029	93.5714
	781.993	95.4996	781.993	93.6192
	782.958	95.5091	782.958	93.6673
	783.922	95.5288	783.922	93.7123
	784.886	95.5597	784.886	93.7516
	785.85	95.5959	785.85	93.7846
	786.814	95.6277	786.814	93.8132
	787.779	95.6464	787.779	93.8413
	788.743	95.6492	788.743	93.8732
	789.707	95.6401	789.707	93.9116
	790.671	95.6269	790.671	93.9563
	791.636	95.6172	791.636	94.0034
	792.6	95.6155	792.6	94.0461
	793.564	95.6226	793.564	94.0774
	794.528	95.6375	794.528	94.0929
	795.493	95.6579	795.493	94.094
	796.457	95.6812	796.457	94.0875
	797.421	95.7044	797.421	94.0835
	798.385	95.7247	798.385	94.0905
	799.35	95.7406	799.35	94.1119
	800.314	95.7525	800.314	94.1448
	801.278	95.762	801.278	94.1821
	802.242	95.77	802.242	94.2166
	803.207	95.7751	803.207	94.2441
	804.171	95.7742	804.171	94.2638
	805.135	95.7657	805.135	94.2778
	806.099	95.751	806.099	94.2885
	807.063	95.7357	807.063	94.2979
	808.028	95.726	808.028	94.3079
	808.992	95.725	808.992	94.3202
	809.956	95.7301	809.956	94.3365
	810.92	95.735	810.92	94.357
	811.885	95.7337	811.885	94.38
	812.849	95.7245	812.849	94.4029
	813.813	95.7118	813.813	94.4229
	814.777	95.7022	814.777	94.4389
	815.741	95.7006	815.741	94.4512
	816.706	95.7065	816.706	94.4597
	817.67	95.714	817.67	94.4634
	818.634	95.7152	818.634	94.4597
	819.598	95.7037	819.598	94.447
	820.563	95.6781	820.563	94.4274
	821.527	95.6417	821.527	94.4071
	822.491	95.6017	822.491	94.3941
	823.455	95.5658	823.455	94.3943
	824.42	95.5405	824.42	94.4075
	825.384	95.5292	825.384	94.4272
	826.348	95.5325	826.348	94.4438
	827.312	95.548	827.312	94.45
	828.277	95.5711	828.277	94.4442
	829.241	95.5952	829.241	94.4312
	830.205	95.6135	830.205	94.4184
	831.169	95.6203	831.169	94.4113
	832.134	95.6127	832.134	94.4109
	833.098	95.5921	833.098	94.4138
	834.062	95.5643	834.062	94.4151
	835.026	95.5368	835.026	94.4119
	835.99	95.5164	835.99	94.4049
	836.955	95.5058	836.955	94.3979
	837.919	95.5037	837.919	94.3959
	838.883	95.5063	838.883	94.4021
	839.847	95.5104	839.847	94.4173
	840.812	95.5153	840.812	94.4391
	841.776	95.5233	841.776	94.4632
	842.74	95.537	842.74	94.4849
	843.704	95.5573	843.704	94.5003
	844.668	95.5823	844.668	94.507
	845.633	95.6079	845.633	94.5043
	846.597	95.6301	846.597	94.4932
	847.561	95.6463	847.561	94.4766
	848.525	95.6558	848.525	94.4587
	849.49	95.6598	849.49	94.4445
	850.454	95.661	850.454	94.4387
	851.418	95.6634	851.418	94.4436
	852.382	95.6714	852.382	94.4582
	853.347	95.6875	853.347	94.4781
	854.311	95.7111	854.311	94.4982
	855.275	95.738	855.275	94.5145
	856.239	95.7626	856.239	94.5261
	857.204	95.7815	857.204	94.5342
	858.168	95.7953	858.168	94.5408
	859.132	95.8075	859.132	94.5468
	860.096	95.8212	860.096	94.5527
	861.061	95.8357	861.061	94.5592
	862.025	95.847	862.025	94.5682
	862.989	95.851	862.989	94.5817
	863.953	95.8484	863.953	94.5996
	864.917	95.8456	864.917	94.6193
	865.882	95.8516	865.882	94.6362
	866.846	95.8723	866.846	94.6469
	867.81	95.9059	867.81	94.6517
	868.774	95.9434	868.774	94.6537
	869.739	95.9741	869.739	94.6564
	870.703	95.9917	870.703	94.6611
	871.667	95.9975	871.667	94.6664
	872.631	95.9993	872.631	94.671
	873.596	96.0057	873.596	94.6766
	874.56	96.0221	874.56	94.688
	875.524	96.0479	875.524	94.7106
	876.488	96.0787	876.488	94.7453
	877.452	96.1104	877.452	94.7871
	878.417	96.1411	878.417	94.8268
	879.381	96.1718	879.381	94.8566
	880.345	96.2041	880.345	94.8745
	881.309	96.2372	881.309	94.8851
	882.274	96.2675	882.274	94.8959
	883.238	96.2903	883.238	94.9118
	884.202	96.3033	884.202	94.9325
	885.166	96.3089	885.166	94.9534
	886.131	96.3135	886.131	94.97
	887.095	96.3239	887.095	94.9817
	888.059	96.3435	888.059	94.9922
	889.023	96.3707	889.023	95.0069
	889.987	96.4003	889.987	95.0292
	890.952	96.4277	890.952	95.0582
	891.916	96.4525	891.916	95.0898
	892.88	96.4781	892.88	95.1195
	893.844	96.5097	893.844	95.1449
	894.809	96.5496	894.809	95.1662
	895.773	96.595	895.773	95.1853
	896.737	96.6392	896.737	95.2039
	897.701	96.6747	897.701	95.2239
	898.666	96.6968	898.666	95.2463
	899.63	96.7061	899.63	95.2719
	900.594	96.7077	900.594	95.3001
	901.558	96.7098	901.558	95.3288
	902.523	96.7203	902.523	95.3548
	903.487	96.7439	903.487	95.3768
	904.451	96.7809	904.451	95.3969
	905.415	96.8266	905.415	95.4202
	906.38	96.8732	906.38	95.4519
	907.344	96.9136	907.344	95.4929
	908.308	96.9447	908.308	95.5384
	909.272	96.9691	909.272	95.5802
	910.236	96.9935	910.236	95.6121
	911.201	97.0248	911.201	95.6335
	912.165	97.0657	912.165	95.6499
	913.129	97.1136	913.129	95.6684
	914.093	97.1628	914.093	95.6942
	915.058	97.2085	915.058	95.7278
	916.022	97.2495	916.022	95.7676
	916.986	97.2889	916.986	95.8119
	917.95	97.33	917.95	95.8604
	918.914	97.3733	918.914	95.9125
	919.879	97.415	919.879	95.9654
	920.843	97.4489	920.843	96.0139
	921.807	97.4706	921.807	96.0524
	922.771	97.4802	922.771	96.0794
	923.736	97.4832	923.736	96.0984
	924.7	97.4875	924.7	96.1171
	925.664	97.5	925.664	96.1432
	926.628	97.5234	926.628	96.1808
	927.593	97.5564	927.593	96.2296
	928.557	97.5941	928.557	96.2854
	929.521	97.6312	929.521	96.3439
	930.485	97.6635	930.485	96.4014
	931.449	97.6896	931.449	96.4562
	932.414	97.7108	932.414	96.5071
	933.378	97.7303	933.378	96.5533
	934.342	97.7505	934.342	96.5943
	935.307	97.7726	935.307	96.6296
	936.271	97.7953	936.271	96.6596
	937.235	97.8167	937.235	96.6851
	938.199	97.8355	938.199	96.7072
	939.163	97.8519	939.163	96.7275
	940.128	97.8668	940.128	96.7481
	941.092	97.8805	941.092	96.772
	942.056	97.8924	942.056	96.8024
	943.02	97.9014	943.02	96.8412
	943.985	97.9074	943.985	96.887
	944.949	97.9126	944.949	96.9349
	945.913	97.9204	945.913	96.9772
	946.877	97.934	946.877	97.0062
	947.841	97.9537	947.841	97.0183
	948.806	97.9771	948.806	97.0159
	949.77	97.9997	949.77	97.0071
	950.734	98.0174	950.734	97.0023
	951.698	98.0283	951.698	97.0095
	952.663	98.0333	952.663	97.0316
	953.627	98.0355	953.627	97.0657
	954.591	98.039	954.591	97.1049
	955.555	98.0467	955.555	97.1416
	956.52	98.0593	956.52	97.1703
	957.484	98.0753	957.484	97.1887
	958.448	98.0918	958.448	97.1976
	959.412	98.1067	959.412	97.1998
	960.376	98.12	960.376	97.1988
	961.341	98.1336	961.341	97.1981
	962.305	98.1488	962.305	97.2008
	963.269	98.1646	963.269	97.2092
	964.234	98.1774	964.234	97.225
	965.198	98.1836	965.198	97.2495
	966.162	98.1827	966.162	97.282
	967.126	98.1786	967.126	97.319
	968.09	98.1778	968.09	97.3545
	969.055	98.1856	969.055	97.3812
	970.019	98.2028	970.019	97.3936
	970.983	98.2253	970.983	97.3911
	971.947	98.2469	971.947	97.3787
	972.912	98.263	972.912	97.3647
	973.876	98.2732	973.876	97.3566
	974.84	98.2806	974.84	97.358
	975.804	98.2892	975.804	97.3669
	976.769	98.3009	976.769	97.3787
	977.733	98.314	977.733	97.3891
	978.697	98.324	978.697	97.3963
	979.661	98.3262	979.661	97.4016
	980.625	98.3194	980.625	97.4071
	981.59	98.3079	981.59	97.4143
	982.554	98.3004	982.554	97.4233
	983.518	98.306	983.518	97.4336
	984.482	98.3285	984.482	97.4444
	985.447	98.363	985.447	97.4546
	986.411	98.3978	986.411	97.4628
	987.375	98.4201	987.375	97.4664
	988.339	98.4232	988.339	97.4637
	989.303	98.4104	989.303	97.4551
	990.268	98.3924	990.268	97.4445
	991.232	98.3817	991.232	97.4377
	992.196	98.3856	992.196	97.4403
	993.16	98.4038	993.16	97.4535
	994.125	98.4298	994.125	97.474
	995.089	98.455	995.089	97.495
	996.053	98.473	996.053	97.5099
	997.017	98.4809	997.017	97.516
	997.982	98.4791	997.982	97.515
	998.946	98.4706	998.946	97.5115
	999.91	98.4591	999.91	97.5099
	1000.87	98.4489	1000.87	97.5119
	1001.84	98.444	1001.84	97.5162
	1002.8	98.4476	1002.8	97.5201
	1003.77	98.4611	1003.77	97.5217
	1004.73	98.4837	1004.73	97.5212
	1005.7	98.5119	1005.7	97.5206
	1006.66	98.54	1006.66	97.5225
	1007.62	98.5614	1007.62	97.528
	1008.59	98.5717	1008.59	97.5362
	1009.55	98.5708	1009.55	97.5445
	1010.52	98.5643	1010.52	97.5507
	1011.48	98.5608	1011.48	97.5542
	1012.45	98.5669	1012.45	97.5569
	1013.41	98.5835	1013.41	97.5615
	1014.37	98.6045	1014.37	97.5697
	1015.34	98.6202	1015.34	97.5806
	1016.3	98.6226	1016.3	97.5901
	1017.27	98.6104	1017.27	97.5935
	1018.23	98.5887	1018.23	97.588
	1019.19	98.5661	1019.19	97.5746
	1020.16	98.5502	1020.16	97.5584
	1021.12	98.545	1021.12	97.5455
	1022.09	98.5503	1022.09	97.5394
	1023.05	98.5636	1023.05	97.54
	1024.02	98.5817	1024.02	97.5433
	1024.98	98.6011	1024.98	97.5444
	1025.94	98.6184	1025.94	97.5407
	1026.91	98.6306	1026.91	97.5333
	1027.87	98.6353	1027.87	97.5263
	1028.84	98.6321	1028.84	97.5245
	1029.8	98.622	1029.8	97.5314
	1030.77	98.6078	1030.77	97.5468
	1031.73	98.5933	1031.73	97.5676
	1032.69	98.5825	1032.69	97.5883
	1033.66	98.5785	1033.66	97.6037
	1034.62	98.5832	1034.62	97.6106
	1035.59	98.5963	1035.59	97.6092
	1036.55	98.6152	1036.55	97.6025
	1037.52	98.6361	1037.52	97.5951
	1038.48	98.6542	1038.48	97.5906
	1039.44	98.6654	1039.44	97.5899
	1040.41	98.6669	1040.41	97.5912
	1041.37	98.6587	1041.37	97.5917
	1042.34	98.6431	1042.34	97.5898
	1043.3	98.6254	1043.3	97.5861
	1044.26	98.612	1044.26	97.5832
	1045.23	98.6083	1045.23	97.5835
	1046.19	98.6165	1046.19	97.5881
	1047.16	98.6342	1047.16	97.5957
	1048.12	98.6555	1048.12	97.6045
	1049.09	98.6736	1049.09	97.613
	1050.05	98.6836	1050.05	97.6203
	1051.01	98.6842	1051.01	97.6264
	1051.98	98.6773	1051.98	97.6312
	1052.94	98.6666	1052.94	97.6347
	1053.91	98.6552	1053.91	97.6378
	1054.87	98.6454	1054.87	97.6426
	1055.84	98.6382	1055.84	97.6521
	1056.8	98.6341	1056.8	97.6684
	1057.76	98.6339	1057.76	97.6919
	1058.73	98.6381	1058.73	97.7204
	1059.69	98.6462	1059.69	97.7495
	1060.66	98.6561	1060.66	97.7743
	1061.62	98.6644	1061.62	97.79
	1062.59	98.668	1062.59	97.7934
	1063.55	98.6662	1063.55	97.7842
	1064.51	98.6611	1064.51	97.7656
	1065.48	98.6568	1065.48	97.7449
	1066.44	98.6558	1066.44	97.731
	1067.41	98.6576	1067.41	97.7307
	1068.37	98.658	1068.37	97.7451
	1069.34	98.652	1069.34	97.768
	1070.3	98.6383	1070.3	97.7897
	1071.26	98.6208	1071.26	97.8019
	1072.23	98.6071	1072.23	97.8025
	1073.19	98.6048	1073.19	97.7957
	1074.16	98.6165	1074.16	97.788
	1075.12	98.6384	1075.12	97.7829
	1076.08	98.6628	1076.08	97.7788
	1077.05	98.682	1077.05	97.7703
	1078.01	98.6918	1078.01	97.7541
	1078.98	98.692	1078.98	97.7322
	1079.94	98.6847	1079.94	97.712
	1080.91	98.6721	1080.91	97.7021
	1081.87	98.6556	1081.87	97.7073
	1082.83	98.6364	1082.83	97.7253
	1083.8	98.6173	1083.8	97.7483
	1084.76	98.6018	1084.76	97.7671
	1085.73	98.5934	1085.73	97.7755
	1086.69	98.5932	1086.69	97.7724
	1087.66	98.5996	1087.66	97.7614
	1088.62	98.6086	1088.62	97.7482
	1089.58	98.6158	1089.58	97.7376
	1090.55	98.6184	1090.55	97.7321
	1091.51	98.6159	1091.51	97.7317
	1092.48	98.6088	1092.48	97.7346
	1093.44	98.5985	1093.44	97.7386
	1094.4	98.586	1094.4	97.7414
	1095.37	98.5732	1095.37	97.7413
	1096.33	98.5622	1096.33	97.7375
	1097.3	98.5558	1097.3	97.7303
	1098.26	98.5556	1098.26	97.7217
	1099.23	98.5611	1099.23	97.7143
	1100.19	98.5689	1100.19	97.711
	1101.15	98.5748	1101.15	97.7131
	1102.12	98.5755	1102.12	97.7199
	1103.08	98.5704	1103.08	97.7291
	1104.05	98.562	1104.05	97.7375
	1105.01	98.5535	1105.01	97.7426
	1105.98	98.5478	1105.98	97.7438
	1106.94	98.5454	1106.94	97.7415
	1107.9	98.5449	1107.9	97.7372
	1108.87	98.5444	1108.87	97.7321
	1109.83	98.542	1109.83	97.7274
	1110.8	98.5365	1110.8	97.7244
	1111.76	98.5277	1111.76	97.7239
	1112.73	98.5167	1112.73	97.7259
	1113.69	98.5051	1113.69	97.7291
	1114.65	98.4954	1114.65	97.7315
	1115.62	98.4889	1115.62	97.7305
	1116.58	98.4851	1116.58	97.7253
	1117.55	98.482	1117.55	97.7165
	1118.51	98.4768	1118.51	97.7064
	1119.48	98.4681	1119.48	97.6971
	1120.44	98.4574	1120.44	97.6896
	1121.4	98.4483	1121.4	97.6833
	1122.37	98.4444	1122.37	97.6769
	1123.33	98.4466	1123.33	97.6693
	1124.3	98.4526	1124.3	97.6599
	1125.26	98.4575	1125.26	97.6493
	1126.22	98.4571	1126.22	97.6383
	1127.19	98.4499	1127.19	97.6279
	1128.15	98.438	1128.15	97.6197
	1129.12	98.4259	1129.12	97.6152
	1130.08	98.4178	1130.08	97.6158
	1131.05	98.4158	1131.05	97.6215
	1132.01	98.4185	1132.01	97.6303
	1132.97	98.4227	1132.97	97.6385
	1133.94	98.4242	1133.94	97.6421
	1134.9	98.4202	1134.9	97.6386
	1135.87	98.4102	1135.87	97.6289
	1136.83	98.3954	1136.83	97.6169
	1137.8	98.3783	1137.8	97.6074
	1138.76	98.3613	1138.76	97.6039
	1139.72	98.3457	1139.72	97.6057
	1140.69	98.3326	1140.69	97.6093
	1141.65	98.3229	1141.65	97.6097
	1142.62	98.3183	1142.62	97.6044
	1143.58	98.3206	1143.58	97.5938
	1144.55	98.3304	1144.55	97.5812
	1145.51	98.3465	1145.51	97.57
	1146.47	98.3649	1146.47	97.5614
	1147.44	98.3797	1147.44	97.5546
	1148.4	98.3857	1148.4	97.5483
	1149.37	98.3798	1149.37	97.543
	1150.33	98.3625	1150.33	97.5409
	1151.29	98.3378	1151.29	97.544
	1152.26	98.3112	1152.26	97.5521
[truncated: 2,954 more rows]

## Sheet: Figure S4
	Weakly charged LDHs				Highly charged LDHs
[truncated: 8,406 more rows]

[truncated: 4 more sheets: Figure S5, Figure S6, Figure S7, Figure S8]
